# Supplementary material for: 9,9-Dimethyl-9-silafluorene
Source: Acta Crystallogr Sect E Struct Rep Online. 2009 Feb 4;65(Pt 3):o451. doi: 10.1107/S1600536809003614 (PMC2968660; doi:10.1107/S1600536809003614)
Supplement: Supplementary file 1 [file e-65-0o451-sup1.cif]

##############################################################################
###                                                                        ###
###        Electronic paper (Acta Crystallographica Section E)             ###
###                                                                        ###
##############################################################################
#                                                                            #
# This CIF contains the data in a paper accepted for publication in Acta     #
# Crystallographica Section E. It conforms to the requirements of Notes      #
# for Authors for Section E, and has been peer reviewed under the auspices   #
# of the IUCr Commission on Journals.                                        #
#                                                                            #
# Full details of the Crystallographic Information File format               #
# are given in the paper "The Crystallographic Information File (CIF):       #
# a New Standard Archive File for Crystallography" by S. R. Hall, F. H.      #
# Allen and I. D. Brown [Acta Cryst. (1991), A47, 655-685].                  #
#                                                                            #
# The current version of the core CIF dictionary is obtainable from          #
# ftp://ftp.iucr.org/pub/cif_core.dic. The current version number is 2.4.    #
#                                                                            #
# Software is freely available for graphical display of the structure(s) in  #
# this CIF.  For information consult the CIF home page http://www.iucr.org/  #
# cif/home.html                                                              #
#                                                                            #
# This file may be used for bona fide research purposes within the           #
# scientific community so long as proper attribution is given to the journal # 
# article from which it was obtained.                                        #
#                                                                            #
##############################################################################
                                             
data_I
_audit_creation_method     SHELXL-97
_chemical_name_systematic
;
9,9-Dimethyl-9-silafluorene
;
_chemical_name_common     ?
_chemical_formula_moiety     'C14 H14 Si'
_chemical_formula_sum     'C14 H14 Si'
_chemical_formula_iupac     'C14 H14 Si'
_chemical_formula_weight     210.34
_chemical_melting_point     ?
_symmetry_cell_setting     monoclinic
_symmetry_space_group_name_H-M     'P 21/c'
_symmetry_space_group_name_Hall     '-P 2ybc'
loop_
    _symmetry_equiv_pos_as_xyz
    'x, y, z'
    '-x, y+1/2, -z+1/2'
    '-x, -y, -z'
    'x, -y-1/2, z-1/2'
_cell_length_a     16.1336(8)
_cell_length_b     8.7752(5)
_cell_length_c     17.0227(11)
_cell_angle_alpha     90.00
_cell_angle_beta     92.208(5)
_cell_angle_gamma     90.00
_cell_volume     2408.2(2)
_cell_formula_units_Z     8
_cell_measurement_reflns_used     18030
_cell_measurement_theta_min     2.4
_cell_measurement_theta_max     27.5
_cell_measurement_temperature     173(2)
_exptl_crystal_description     plate
_exptl_crystal_colour     colourless
_exptl_crystal_size_max     0.22
_exptl_crystal_size_mid     0.17
_exptl_crystal_size_min     0.09
_exptl_crystal_density_diffrn     1.160
_exptl_crystal_density_meas     ?
_exptl_crystal_density_method     'not measured'
_exptl_crystal_F_000     896
_exptl_absorpt_coefficient_mu     0.159
_exptl_absorpt_correction_type     multi-scan
_exptl_absorpt_process_details     '(MULABS; Spek, 2003; Blessing, 1995)'
_exptl_absorpt_correction_T_min     0.9658
_exptl_absorpt_correction_T_max     0.9759
_exptl_special_details
;
;
_diffrn_ambient_temperature     173(2)
_diffrn_radiation_type     MoK\a
_diffrn_radiation_wavelength     0.71073
_diffrn_radiation_source     'fine-focus sealed tube'
_diffrn_radiation_monochromator     graphite
_diffrn_measurement_device_type     'Stoe IPDS-II two-circle'
_diffrn_measurement_method     \w
_diffrn_detector_area_resol_mean     ?
_diffrn_reflns_number     38382
_diffrn_reflns_av_R_equivalents     0.0823
_diffrn_reflns_av_sigmaI/netI     0.0582
_diffrn_reflns_theta_min     2.39
_diffrn_reflns_theta_max     25.35
_diffrn_reflns_theta_full     25.00
_diffrn_measured_fraction_theta_max     0.998
_diffrn_measured_fraction_theta_full     0.997
_diffrn_reflns_limit_h_min     -19
_diffrn_reflns_limit_h_max     19
_diffrn_reflns_limit_k_min     -10
_diffrn_reflns_limit_k_max     10
_diffrn_reflns_limit_l_min     -20
_diffrn_reflns_limit_l_max     20
_diffrn_standards_number     0
_diffrn_standards_interval_count     .
_diffrn_standards_interval_time     .
_diffrn_standards_decay_%     ?
_refine_special_details
;
Refinement of <i>F</i>^2^ against ALL reflections. The weighted <i>R</i>-factor
<i>wR</i> and goodness of fit <i>S</i> are based on <i>F</i>^2^, conventional
<i>R</i>-factors <i>R</i> are based on <i>F</i>, with <i>F</i> set to zero for
negative <i>F</i>^2^. The threshold expression of <i>F</i>^2^ >
\s(<i>F</i>^2^) is used only for calculating <i>R</i>-factors(gt) <i>etc</i>.
and is not relevant to the choice of reflections for refinement.
<i>R</i>-factors based on <i>F</i>^2^ are statistically about twice as large
as those based on <i>F</i>, and <i>R</i>- factors based on ALL data will be
even larger.
;
_reflns_number_total     4404
_reflns_number_gt     3274
_reflns_threshold_expression     I>2\s(I)
_refine_ls_structure_factor_coef     Fsqd
_refine_ls_matrix_type     full
_refine_ls_R_factor_all     0.0865
_refine_ls_R_factor_gt     0.0610
_refine_ls_wR_factor_gt     0.1478
_refine_ls_wR_factor_ref     0.1566
_refine_ls_goodness_of_fit_ref     1.119
_refine_ls_restrained_S_all     1.119
_refine_ls_number_reflns     4404
_refine_ls_number_parameters     271
_refine_ls_number_restraints     0
_refine_ls_hydrogen_treatment     constr
_refine_ls_weighting_scheme     calc
_refine_ls_weighting_details
         'calc w=1/[\s^2^(Fo^2^)+(0.0668P)^2^+1.3736P] where P=(Fo^2^+2Fc^2^)/3'
_atom_sites_solution_hydrogens     geom
_atom_sites_solution_primary     direct
_atom_sites_solution_secondary     difmap
_refine_ls_shift/su_max     0.000
_refine_ls_shift/su_mean     0.000
_refine_diff_density_max     0.380
_refine_diff_density_min     -0.293
_refine_ls_extinction_method     none
_refine_ls_extinction_coef     ?
loop_
    _atom_type_symbol
    _atom_type_description
    _atom_type_scat_dispersion_real
    _atom_type_scat_dispersion_imag
    _atom_type_scat_source
    'C' 'C' 0.0033 0.0016
                         'International Tables Vol C Tables 4.2.6.8 and 6.1.1.4'
    'H' 'H' 0.0000 0.0000
                         'International Tables Vol C Tables 4.2.6.8 and 6.1.1.4'
    'Si' 'Si' 0.0817 0.0704
                         'International Tables Vol C Tables 4.2.6.8 and 6.1.1.4'
_computing_data_collection     'X-AREA (Stoe & Cie, 2001)'
_computing_cell_refinement     'X-AREA (Stoe & Cie, 2001)'
_computing_data_reduction     'X-AREA (Stoe & Cie, 2001)'
_computing_structure_solution     'SHELXS97 (Sheldrick, 2008)'
_computing_structure_refinement     'SHELXL97 (Sheldrick, 2008)'
_computing_molecular_graphics     'XP in SHELXTL-Plus (Sheldrick, 2008)'
_computing_publication_material
                            'SHELXL97 (Sheldrick, 2008) and PLATON (Spek, 2003)'
loop_
    _atom_site_type_symbol
    _atom_site_label
    _atom_site_fract_x
    _atom_site_fract_y
    _atom_site_fract_z
    _atom_site_U_iso_or_equiv
    _atom_site_adp_type
    _atom_site_calc_flag
    _atom_site_refinement_flags
    _atom_site_occupancy
    _atom_site_disorder_assembly
    _atom_site_disorder_group
    Si Si1A 0.04143(6) 0.84574(10) 0.17553(5) 0.0343(2) Uani d . 1 . .
    C C1A 0.09531(19) 0.8679(4) 0.27489(19) 0.0346(7) Uani d . 1 . .
    C C2A 0.15535(19) 0.9860(4) 0.27160(19) 0.0336(7) Uani d . 1 . .
    C C3A 0.2043(2) 1.0224(4) 0.3386(2) 0.0428(8) Uani d . 1 . .
    H H3A 0.2449 1.1007 0.3365 0.051 Uiso calc R 1 . .
    C C4A 0.1936(3) 0.9439(5) 0.4081(2) 0.0515(10) Uani d . 1 . .
    H H4A 0.2274 0.9681 0.4534 0.062 Uiso calc R 1 . .
    C C5A 0.1342(3) 0.8308(5) 0.4124(2) 0.0515(10) Uani d . 1 . .
    H H5A 0.1272 0.7782 0.4605 0.062 Uiso calc R 1 . .
    C C6A 0.0847(2) 0.7941(4) 0.3465(2) 0.0439(8) Uani d . 1 . .
    H H6A 0.0433 0.7178 0.3501 0.053 Uiso calc R 1 . .
    C C7A 0.0576(2) 0.6583(4) 0.1269(2) 0.0466(9) Uani d . 1 . .
    H H7A1 0.1172 0.6368 0.1256 0.070 Uiso calc R 1 . .
    H H7A2 0.0339 0.6616 0.0730 0.070 Uiso calc R 1 . .
    H H7A3 0.0303 0.5780 0.1563 0.070 Uiso calc R 1 . .
    C C8A -0.0723(2) 0.8848(4) 0.1776(2) 0.0458(9) Uani d . 1 . .
    H H8A1 -0.0813 0.9832 0.2032 0.069 Uiso calc R 1 . .
    H H8A2 -0.0993 0.8040 0.2070 0.069 Uiso calc R 1 . .
    H H8A3 -0.0958 0.8878 0.1237 0.069 Uiso calc R 1 . .
    C C11A 0.10420(19) 1.0065(4) 0.13428(19) 0.0326(7) Uani d . 1 . .
    C C12A 0.15905(18) 1.0648(4) 0.19395(19) 0.0321(7) Uani d . 1 . .
    C C13A 0.2105(2) 1.1889(4) 0.1784(2) 0.0408(8) Uani d . 1 . .
    H H13A 0.2475 1.2273 0.2184 0.049 Uiso calc R 1 . .
    C C14A 0.2074(2) 1.2558(4) 0.1047(2) 0.0467(9) Uani d . 1 . .
    H H14A 0.2415 1.3412 0.0947 0.056 Uiso calc R 1 . .
    C C15A 0.1546(2) 1.1985(4) 0.0452(2) 0.0441(9) Uani d . 1 . .
    H H15A 0.1532 1.2442 -0.0054 0.053 Uiso calc R 1 . .
    C C16A 0.1037(2) 1.0741(4) 0.0600(2) 0.0387(8) Uani d . 1 . .
    H H16A 0.0683 1.0348 0.0190 0.046 Uiso calc R 1 . .
    Si Si1 0.46279(5) 0.38341(10) 0.17151(5) 0.0319(2) Uani d . 1 . .
    C C1 0.40267(19) 0.4048(4) 0.26355(19) 0.0328(7) Uani d . 1 . .
    C C2 0.34203(18) 0.5214(4) 0.25218(19) 0.0319(7) Uani d . 1 . .
    C C3 0.2873(2) 0.5548(4) 0.3116(2) 0.0396(8) Uani d . 1 . .
    H H3 0.2464 0.6318 0.3037 0.048 Uiso calc R 1 . .
    C C4 0.2928(2) 0.4752(5) 0.3820(2) 0.0458(9) Uani d . 1 . .
    H H4 0.2551 0.4971 0.4219 0.055 Uiso calc R 1 . .
    C C5 0.3532(3) 0.3635(4) 0.3947(2) 0.0488(9) Uani d . 1 . .
    H H5 0.3569 0.3104 0.4433 0.059 Uiso calc R 1 . .
    C C6 0.4083(2) 0.3298(4) 0.3358(2) 0.0418(8) Uani d . 1 . .
    H H6 0.4501 0.2549 0.3451 0.050 Uiso calc R 1 . .
    C C7 0.5764(2) 0.4193(4) 0.1862(2) 0.0420(8) Uani d . 1 . .
    H H7A 0.5852 0.5171 0.2130 0.063 Uiso calc R 1 . .
    H H7B 0.6022 0.4222 0.1351 0.063 Uiso calc R 1 . .
    H H7C 0.6015 0.3375 0.2183 0.063 Uiso calc R 1 . .
    C C8 0.4471(2) 0.1964(4) 0.1206(2) 0.0432(8) Uani d . 1 . .
    H H8A 0.3876 0.1767 0.1126 0.065 Uiso calc R 1 . .
    H H8B 0.4724 0.1151 0.1529 0.065 Uiso calc R 1 . .
    H H8C 0.4732 0.1994 0.0695 0.065 Uiso calc R 1 . .
    C C11 0.40308(18) 0.5457(4) 0.12296(18) 0.0312(7) Uani d . 1 . .
    C C12 0.34395(18) 0.6015(4) 0.17523(18) 0.0297(7) Uani d . 1 . .
    C C13 0.2947(2) 0.7273(4) 0.1539(2) 0.0383(8) Uani d . 1 . .
    H H13 0.2552 0.7648 0.1890 0.046 Uiso calc R 1 . .
    C C14 0.3034(2) 0.7970(4) 0.0819(2) 0.0431(8) Uani d . 1 . .
    H H14 0.2698 0.8824 0.0679 0.052 Uiso calc R 1 . .
    C C15 0.3610(2) 0.7436(4) 0.0297(2) 0.0463(9) Uani d . 1 . .
    H H15 0.3670 0.7922 -0.0196 0.056 Uiso calc R 1 . .
    C C16 0.4098(2) 0.6178(4) 0.0506(2) 0.0414(8) Uani d . 1 . .
    H H16 0.4485 0.5803 0.0147 0.050 Uiso calc R 1 . .
loop_
    _atom_site_aniso_label
    _atom_site_aniso_U_11
    _atom_site_aniso_U_22
    _atom_site_aniso_U_33
    _atom_site_aniso_U_12
    _atom_site_aniso_U_13
    _atom_site_aniso_U_23
    Si1A 0.0323(5) 0.0327(5) 0.0383(5) -0.0072(4) 0.0058(3) -0.0003(4)
    C1A 0.0344(16) 0.0312(17) 0.0390(18) 0.0049(14) 0.0098(13) -0.0021(14)
    C2A 0.0286(16) 0.0329(17) 0.0395(18) 0.0051(13) 0.0035(13) -0.0057(14)
    C3A 0.0374(18) 0.044(2) 0.046(2) 0.0087(15) -0.0037(15) -0.0084(16)
    C4A 0.064(2) 0.055(2) 0.035(2) 0.018(2) -0.0069(17) -0.0116(17)
    C5A 0.068(3) 0.053(2) 0.0334(19) 0.018(2) 0.0061(17) 0.0028(16)
    C6A 0.052(2) 0.041(2) 0.0398(19) 0.0095(16) 0.0133(16) 0.0001(15)
    C7A 0.055(2) 0.041(2) 0.045(2) -0.0138(17) 0.0127(16) -0.0058(16)
    C8A 0.0376(18) 0.047(2) 0.053(2) -0.0107(16) 0.0045(15) 0.0038(17)
    C11A 0.0283(16) 0.0328(17) 0.0370(17) -0.0029(13) 0.0057(13) -0.0016(13)
    C12A 0.0223(14) 0.0317(17) 0.0424(18) 0.0010(12) 0.0036(12) -0.0069(14)
    C13A 0.0348(18) 0.039(2) 0.049(2) -0.0062(14) 0.0047(15) -0.0071(16)
    C14A 0.0388(19) 0.039(2) 0.063(2) -0.0138(16) 0.0102(16) 0.0006(18)
    C15A 0.045(2) 0.045(2) 0.042(2) -0.0076(16) 0.0103(15) 0.0062(16)
    C16A 0.0334(17) 0.044(2) 0.0388(18) -0.0071(15) 0.0023(14) -0.0011(15)
    Si1 0.0305(4) 0.0289(5) 0.0362(5) 0.0054(4) -0.0002(3) 0.0007(4)
    C1 0.0345(16) 0.0283(16) 0.0352(17) -0.0044(13) -0.0035(13) -0.0021(13)
    C2 0.0264(15) 0.0319(17) 0.0372(17) -0.0055(13) -0.0018(12) -0.0062(13)
    C3 0.0367(18) 0.044(2) 0.0389(19) -0.0070(15) 0.0050(14) -0.0105(15)
    C4 0.047(2) 0.056(2) 0.0352(19) -0.0149(18) 0.0078(15) -0.0107(17)
    C5 0.065(2) 0.049(2) 0.0327(18) -0.0198(19) 0.0001(16) 0.0003(16)
    C6 0.049(2) 0.039(2) 0.0379(19) -0.0090(16) -0.0025(15) 0.0006(15)
    C7 0.0319(17) 0.039(2) 0.055(2) 0.0053(14) -0.0033(15) 0.0023(16)
    C8 0.047(2) 0.0363(19) 0.046(2) 0.0047(16) 0.0006(16) -0.0024(15)
    C11 0.0278(15) 0.0296(16) 0.0362(17) 0.0029(13) -0.0001(12) -0.0014(13)
    C12 0.0266(14) 0.0306(16) 0.0317(16) 0.0007(13) -0.0014(12) -0.0068(13)
    C13 0.0303(17) 0.041(2) 0.0438(19) 0.0093(14) -0.0010(14) -0.0065(15)
    C14 0.0413(19) 0.041(2) 0.046(2) 0.0183(16) -0.0054(15) -0.0008(16)
    C15 0.050(2) 0.051(2) 0.0377(19) 0.0160(17) -0.0006(15) 0.0059(16)
    C16 0.0404(18) 0.048(2) 0.0363(18) 0.0161(16) 0.0052(14) 0.0047(15)
_geom_special_details
;
All e.s.d.'s (except the e.s.d. in the dihedral angle between two l.s. planes)
are estimated using the full covariance matrix. The cell e.s.d.'s are taken
into account individually in the estimation of e.s.d.'s in distances, angles
and torsion angles; correlations between e.s.d.'s in cell parameters are only
used when they are defined by crystal symmetry. An approximate (isotropic)
treatment of cell e.s.d.'s is used for estimating e.s.d.'s involving l.s.
planes.
;
loop_
    _geom_bond_atom_site_label_1
    _geom_bond_atom_site_label_2
    _geom_bond_site_symmetry_2
    _geom_bond_distance
    _geom_bond_publ_flag
    Si1A C7A . 1.865(4) ?
    Si1A C8A . 1.868(4) ?
    Si1A C1A . 1.882(3) ?
    Si1A C11A . 1.887(3) ?
    C1A C6A . 1.396(5) ?
    C1A C2A . 1.421(5) ?
    C2A C3A . 1.399(5) ?
    C2A C12A . 1.495(5) ?
    C3A C4A . 1.386(5) ?
    C3A H3A . 0.9500 ?
    C4A C5A . 1.384(6) ?
    C4A H4A . 0.9500 ?
    C5A C6A . 1.389(5) ?
    C5A H5A . 0.9500 ?
    C6A H6A . 0.9500 ?
    C7A H7A1 . 0.9800 ?
    C7A H7A2 . 0.9800 ?
    C7A H7A3 . 0.9800 ?
    C8A H8A1 . 0.9800 ?
    C8A H8A2 . 0.9800 ?
    C8A H8A3 . 0.9800 ?
    C11A C16A . 1.396(5) ?
    C11A C12A . 1.417(4) ?
    C12A C13A . 1.401(5) ?
    C13A C14A . 1.383(5) ?
    C13A H13A . 0.9500 ?
    C14A C15A . 1.392(5) ?
    C14A H14A . 0.9500 ?
    C15A C16A . 1.395(5) ?
    C15A H15A . 0.9500 ?
    C16A H16A . 0.9500 ?
    Si1 C7 . 1.867(3) ?
    Si1 C8 . 1.868(4) ?
    Si1 C1 . 1.884(3) ?
    Si1 C11 . 1.892(3) ?
    C1 C6 . 1.396(5) ?
    C1 C2 . 1.424(4) ?
    C2 C3 . 1.399(5) ?
    C2 C12 . 1.488(4) ?
    C3 C4 . 1.387(5) ?
    C3 H3 . 0.9500 ?
    C4 C5 . 1.393(6) ?
    C4 H4 . 0.9500 ?
    C5 C6 . 1.396(5) ?
    C5 H5 . 0.9500 ?
    C6 H6 . 0.9500 ?
    C7 H7A . 0.9800 ?
    C7 H7B . 0.9800 ?
    C7 H7C . 0.9800 ?
    C8 H8A . 0.9800 ?
    C8 H8B . 0.9800 ?
    C8 H8C . 0.9800 ?
    C11 C16 . 1.392(5) ?
    C11 C12 . 1.417(4) ?
    C12 C13 . 1.399(4) ?
    C13 C14 . 1.381(5) ?
    C13 H13 . 0.9500 ?
    C14 C15 . 1.391(5) ?
    C14 H14 . 0.9500 ?
    C15 C16 . 1.394(5) ?
    C15 H15 . 0.9500 ?
    C16 H16 . 0.9500 ?
loop_
    _geom_angle_atom_site_label_1
    _geom_angle_atom_site_label_2
    _geom_angle_atom_site_label_3
    _geom_angle_site_symmetry_1
    _geom_angle_site_symmetry_3
    _geom_angle
    _geom_angle_publ_flag
    C7A Si1A C8A . . 108.95(18) ?
    C7A Si1A C1A . . 115.01(17) ?
    C8A Si1A C1A . . 112.61(16) ?
    C7A Si1A C11A . . 114.04(15) ?
    C8A Si1A C11A . . 114.28(16) ?
    C1A Si1A C11A . . 91.21(14) ?
    C6A C1A C2A . . 118.6(3) ?
    C6A C1A Si1A . . 132.0(3) ?
    C2A C1A Si1A . . 109.4(2) ?
    C3A C2A C1A . . 119.9(3) ?
    C3A C2A C12A . . 125.1(3) ?
    C1A C2A C12A . . 115.0(3) ?
    C4A C3A C2A . . 119.8(4) ?
    C4A C3A H3A . . 120.1 ?
    C2A C3A H3A . . 120.1 ?
    C5A C4A C3A . . 120.7(3) ?
    C5A C4A H4A . . 119.6 ?
    C3A C4A H4A . . 119.6 ?
    C4A C5A C6A . . 120.1(4) ?
    C4A C5A H5A . . 120.0 ?
    C6A C5A H5A . . 120.0 ?
    C5A C6A C1A . . 120.8(4) ?
    C5A C6A H6A . . 119.6 ?
    C1A C6A H6A . . 119.6 ?
    Si1A C7A H7A1 . . 109.5 ?
    Si1A C7A H7A2 . . 109.5 ?
    H7A1 C7A H7A2 . . 109.5 ?
    Si1A C7A H7A3 . . 109.5 ?
    H7A1 C7A H7A3 . . 109.5 ?
    H7A2 C7A H7A3 . . 109.5 ?
    Si1A C8A H8A1 . . 109.5 ?
    Si1A C8A H8A2 . . 109.5 ?
    H8A1 C8A H8A2 . . 109.5 ?
    Si1A C8A H8A3 . . 109.5 ?
    H8A1 C8A H8A3 . . 109.5 ?
    H8A2 C8A H8A3 . . 109.5 ?
    C16A C11A C12A . . 118.5(3) ?
    C16A C11A Si1A . . 132.1(2) ?
    C12A C11A Si1A . . 109.4(2) ?
    C13A C12A C11A . . 120.2(3) ?
    C13A C12A C2A . . 124.8(3) ?
    C11A C12A C2A . . 114.9(3) ?
    C14A C13A C12A . . 120.0(3) ?
    C14A C13A H13A . . 120.0 ?
    C12A C13A H13A . . 120.0 ?
    C13A C14A C15A . . 120.4(3) ?
    C13A C14A H14A . . 119.8 ?
    C15A C14A H14A . . 119.8 ?
    C14A C15A C16A . . 119.9(3) ?
    C14A C15A H15A . . 120.0 ?
    C16A C15A H15A . . 120.0 ?
    C15A C16A C11A . . 120.9(3) ?
    C15A C16A H16A . . 119.5 ?
    C11A C16A H16A . . 119.5 ?
    C7 Si1 C8 . . 108.96(17) ?
    C7 Si1 C1 . . 113.95(16) ?
    C8 Si1 C1 . . 114.13(16) ?
    C7 Si1 C11 . . 114.35(15) ?
    C8 Si1 C11 . . 113.64(15) ?
    C1 Si1 C11 . . 91.05(14) ?
    C6 C1 C2 . . 118.7(3) ?
    C6 C1 Si1 . . 131.9(3) ?
    C2 C1 Si1 . . 109.4(2) ?
    C3 C2 C1 . . 120.1(3) ?
    C3 C2 C12 . . 124.9(3) ?
    C1 C2 C12 . . 114.9(3) ?
    C4 C3 C2 . . 119.8(3) ?
    C4 C3 H3 . . 120.1 ?
    C2 C3 H3 . . 120.1 ?
    C3 C4 C5 . . 120.7(3) ?
    C3 C4 H4 . . 119.7 ?
    C5 C4 H4 . . 119.7 ?
    C4 C5 C6 . . 119.9(3) ?
    C4 C5 H5 . . 120.0 ?
    C6 C5 H5 . . 120.0 ?
    C1 C6 C5 . . 120.7(4) ?
    C1 C6 H6 . . 119.7 ?
    C5 C6 H6 . . 119.7 ?
    Si1 C7 H7A . . 109.5 ?
    Si1 C7 H7B . . 109.5 ?
    H7A C7 H7B . . 109.5 ?
    Si1 C7 H7C . . 109.5 ?
    H7A C7 H7C . . 109.5 ?
    H7B C7 H7C . . 109.5 ?
    Si1 C8 H8A . . 109.5 ?
    Si1 C8 H8B . . 109.5 ?
    H8A C8 H8B . . 109.5 ?
    Si1 C8 H8C . . 109.5 ?
    H8A C8 H8C . . 109.5 ?
    H8B C8 H8C . . 109.5 ?
    C16 C11 C12 . . 118.4(3) ?
    C16 C11 Si1 . . 132.3(2) ?
    C12 C11 Si1 . . 109.3(2) ?
    C13 C12 C11 . . 119.9(3) ?
    C13 C12 C2 . . 124.8(3) ?
    C11 C12 C2 . . 115.3(3) ?
    C14 C13 C12 . . 120.3(3) ?
    C14 C13 H13 . . 119.9 ?
    C12 C13 H13 . . 119.9 ?
    C13 C14 C15 . . 120.7(3) ?
    C13 C14 H14 . . 119.7 ?
    C15 C14 H14 . . 119.7 ?
    C14 C15 C16 . . 119.2(3) ?
    C14 C15 H15 . . 120.4 ?
    C16 C15 H15 . . 120.4 ?
    C11 C16 C15 . . 121.6(3) ?
    C11 C16 H16 . . 119.2 ?
    C15 C16 H16 . . 119.2 ?
loop_
    _geom_torsion_atom_site_label_1
    _geom_torsion_atom_site_label_2
    _geom_torsion_atom_site_label_3
    _geom_torsion_atom_site_label_4
    _geom_torsion_site_symmetry_1
    _geom_torsion_site_symmetry_2
    _geom_torsion_site_symmetry_3
    _geom_torsion_site_symmetry_4
    _geom_torsion
    _geom_torsion_publ_flag
    C7A Si1A C1A C6A . . . . -65.4(4) ?
    C8A Si1A C1A C6A . . . . 60.2(4) ?
    C11A Si1A C1A C6A . . . . 177.2(3) ?
    C7A Si1A C1A C2A . . . . 116.2(2) ?
    C8A Si1A C1A C2A . . . . -118.1(2) ?
    C11A Si1A C1A C2A . . . . -1.1(2) ?
    C6A C1A C2A C3A . . . . 2.2(5) ?
    Si1A C1A C2A C3A . . . . -179.2(2) ?
    C6A C1A C2A C12A . . . . -176.6(3) ?
    Si1A C1A C2A C12A . . . . 2.0(3) ?
    C1A C2A C3A C4A . . . . -0.5(5) ?
    C12A C2A C3A C4A . . . . 178.1(3) ?
    C2A C3A C4A C5A . . . . -0.7(5) ?
    C3A C4A C5A C6A . . . . 0.3(6) ?
    C4A C5A C6A C1A . . . . 1.4(5) ?
    C2A C1A C6A C5A . . . . -2.6(5) ?
    Si1A C1A C6A C5A . . . . 179.2(3) ?
    C7A Si1A C11A C16A . . . . 63.3(4) ?
    C8A Si1A C11A C16A . . . . -62.9(4) ?
    C1A Si1A C11A C16A . . . . -178.5(3) ?
    C7A Si1A C11A C12A . . . . -118.2(2) ?
    C8A Si1A C11A C12A . . . . 115.5(2) ?
    C1A Si1A C11A C12A . . . . 0.0(2) ?
    C16A C11A C12A C13A . . . . 0.9(5) ?
    Si1A C11A C12A C13A . . . . -177.8(2) ?
    C16A C11A C12A C2A . . . . 179.9(3) ?
    Si1A C11A C12A C2A . . . . 1.2(3) ?
    C3A C2A C12A C13A . . . . -1.9(5) ?
    C1A C2A C12A C13A . . . . 176.8(3) ?
    C3A C2A C12A C11A . . . . 179.1(3) ?
    C1A C2A C12A C11A . . . . -2.2(4) ?
    C11A C12A C13A C14A . . . . 0.5(5) ?
    C2A C12A C13A C14A . . . . -178.4(3) ?
    C12A C13A C14A C15A . . . . -1.3(5) ?
    C13A C14A C15A C16A . . . . 0.7(6) ?
    C14A C15A C16A C11A . . . . 0.7(5) ?
    C12A C11A C16A C15A . . . . -1.5(5) ?
    Si1A C11A C16A C15A . . . . 176.8(3) ?
    C7 Si1 C1 C6 . . . . -60.0(4) ?
    C8 Si1 C1 C6 . . . . 66.1(3) ?
    C11 Si1 C1 C6 . . . . -177.3(3) ?
    C7 Si1 C1 C2 . . . . 119.8(2) ?
    C8 Si1 C1 C2 . . . . -114.2(2) ?
    C11 Si1 C1 C2 . . . . 2.4(2) ?
    C6 C1 C2 C3 . . . . -2.6(4) ?
    Si1 C1 C2 C3 . . . . 177.6(2) ?
    C6 C1 C2 C12 . . . . 176.4(3) ?
    Si1 C1 C2 C12 . . . . -3.4(3) ?
    C1 C2 C3 C4 . . . . 0.7(5) ?
    C12 C2 C3 C4 . . . . -178.1(3) ?
    C2 C3 C4 C5 . . . . 0.9(5) ?
    C3 C4 C5 C6 . . . . -0.7(5) ?
    C2 C1 C6 C5 . . . . 2.8(5) ?
    Si1 C1 C6 C5 . . . . -177.5(3) ?
    C4 C5 C6 C1 . . . . -1.2(5) ?
    C7 Si1 C11 C16 . . . . 59.2(4) ?
    C8 Si1 C11 C16 . . . . -66.7(4) ?
    C1 Si1 C11 C16 . . . . 176.2(3) ?
    C7 Si1 C11 C12 . . . . -117.9(2) ?
    C8 Si1 C11 C12 . . . . 116.1(2) ?
    C1 Si1 C11 C12 . . . . -0.9(2) ?
    C16 C11 C12 C13 . . . . -0.7(5) ?
    Si1 C11 C12 C13 . . . . 176.9(2) ?
    C16 C11 C12 C2 . . . . -178.4(3) ?
    Si1 C11 C12 C2 . . . . -0.8(3) ?
    C3 C2 C12 C13 . . . . 4.2(5) ?
    C1 C2 C12 C13 . . . . -174.7(3) ?
    C3 C2 C12 C11 . . . . -178.2(3) ?
    C1 C2 C12 C11 . . . . 2.8(4) ?
    C11 C12 C13 C14 . . . . 0.1(5) ?
    C2 C12 C13 C14 . . . . 177.6(3) ?
    C12 C13 C14 C15 . . . . 0.1(5) ?
    C13 C14 C15 C16 . . . . 0.3(6) ?
    C12 C11 C16 C15 . . . . 1.1(5) ?
    Si1 C11 C16 C15 . . . . -175.9(3) ?
    C14 C15 C16 C11 . . . . -0.9(6) ?
data_global
_journal_date_recd_electronic     2009-01-28
_journal_date_accepted     2009-01-29
_journal_name_full     'Acta Crystallographica, Section E'
_journal_year     2009
_journal_volume     65
_journal_issue      3
_journal_page_first     o451
_journal_page_last     o451
_journal_paper_category     QO
_journal_coeditor_code     AT2718
_publ_contact_author
;
      Dr. Michael Bolte
      Institut f\"ur Anorganische Chemie
      J. W. Goethe-Universit\"at
      Max-von-Laue-Str. 7
      60438 Frankfurt/Main
      Germany
;
_publ_contact_author_email     bolte@chemie.uni-frankfurt.de
_publ_contact_author_fax     '49 69 798 29239'
_publ_contact_author_phone     '49 69 798 29136'
_publ_section_title
;
9,9-Dimethyl-9-silafluorene
;
loop_
    _publ_author_name
    _publ_author_address
    'Mewes, Jan'
;
Institut f\"ur Anorganische Chemie
J. W. Goethe-Universit\"at Frankfurt
Max-von-Laue-Strasse 7
60438 Frankfurt/Main
Germany
;
    'Lerner, Hans-Wolfram'
;
Institut f\"ur Anorganische Chemie
J. W. Goethe-Universit\"at Frankfurt
Max-von-Laue-Strasse 7
60438 Frankfurt/Main
Germany
;
    'Bolte, Michael'
;
Institut f\"ur Anorganische Chemie
J. W. Goethe-Universit\"at Frankfurt
Max-von-Laue-Strasse 7
60438 Frankfurt/Main
Germany
;
