# Supplementary material for: 9,9-Dimethyl-9-silafluorene
Source: Acta Crystallogr Sect E Struct Rep Online. 2009 Feb 4;65(Pt 3):o451. doi: 10.1107/S1600536809003614 (PMC2968660; doi:10.1107/S1600536809003614)
Supplement: Supplementary file 2 [file e-65-0o451-Isup2.hkl]

# 
# h,k,l, Fc-squared, Fo-squared, sigma(Fo-squared) and status flag 
# 
data_I
_shelx_title ' wa822 in P21/c' 
_shelx_refln_list_code          4 
_shelx_F_calc_maximum      188.62 
_exptl_crystal_F_000       896.00 
_reflns_d_resolution_high  0.8300 
 
loop_ 
 _symmetry_equiv_pos_as_xyz 
 'x, y, z' 
 '-x, y+1/2, -z+1/2' 
 '-x, -y, -z' 
 'x, -y-1/2, z-1/2' 
 
_cell_length_a    16.1336 
_cell_length_b     8.7752 
_cell_length_c    17.0227 
_cell_angle_alpha  90.000 
_cell_angle_beta   92.208 
_cell_angle_gamma  90.000 
 
_shelx_F_squared_multiplier     1.000 
 
loop_ 
 _refln_index_h 
 _refln_index_k 
 _refln_index_l 
 _refln_F_squared_calc 
 _refln_F_squared_meas 
 _refln_F_squared_sigma 
 _refln_observed_status 
   2   0   0      222.49      190.59     63.03 o 
   3   0   0       87.36       91.91     31.45 o 
   4   0   0    11739.89    13384.88    740.09 o 
   5   0   0        8.97      -10.86     30.31 o 
   6   0   0     2680.66     3449.88     73.45 o 
   7   0   0       10.59       -5.26     23.14 o 
   8   0   0     4750.65     5465.88    316.73 o 
   9   0   0       53.39       47.24     20.59 o 
  10   0   0       33.41        0.20     22.90 o 
  11   0   0        8.14       21.47     22.71 o 
  12   0   0     1214.31     1335.41     28.64 o 
  13   0   0       10.09        4.35     21.64 o 
  14   0   0       43.40       34.58     22.47 o 
  15   0   0        7.13       -7.13     22.39 o 
  16   0   0     3313.88     3886.40    137.87 o 
  17   0   0      180.37      195.83     22.53 o 
  18   0   0       58.94       83.02     24.81 o 
  19   0   0       78.31       61.04     23.66 o 
   1   1   0      568.17      529.62     36.86 o 
   2   1   0       28.78       29.21     29.69 o 
   3   1   0      775.66      789.69     33.06 o 
   4   1   0    30266.32    31895.44   1109.37 o 
   5   1   0        3.99        6.70     20.69 o 
   6   1   0      572.01      587.40     21.31 o 
   7   1   0       12.77       24.45     17.03 o 
   8   1   0     3619.88     3683.12    112.74 o 
   9   1   0       53.21       67.06     15.70 o 
  10   1   0      326.44      351.10     15.40 o 
  11   1   0        0.00       -9.61     13.62 o 
  12   1   0      102.25      103.35     16.86 o 
  13   1   0       28.25       42.89     15.19 o 
  14   1   0       80.62      113.48     15.39 o 
  15   1   0       23.01       23.71     17.29 o 
  16   1   0      918.58     1037.10     20.07 o 
  17   1   0       43.72       59.39     16.79 o 
  18   1   0       36.84       46.20     17.19 o 
  19   1   0       31.72       34.92     18.48 o 
   0   2   0        0.21       19.35     45.44 o 
   1   2   0      200.38      196.36     28.71 o 
   2   2   0      613.07      609.73     30.51 o 
   3   2   0      571.32      614.11     29.16 o 
   4   2   0      931.43     1158.93     28.50 o 
   5   2   0        0.77       23.84     21.15 o 
   6   2   0        2.21       11.11     17.84 o 
   7   2   0      367.77      466.41     18.06 o 
   8   2   0       55.87       50.12     17.12 o 
   9   2   0        6.46       -4.63     13.87 o 
  10   2   0      430.78      554.85     21.27 o 
  11   2   0       97.23      112.15     15.72 o 
  12   2   0      785.85      864.01     24.47 o 
  13   2   0       51.82       77.17     16.02 o 
  14   2   0       74.02       85.00     18.52 o 
  15   2   0       71.40       90.88     14.61 o 
  16   2   0      273.59      308.06     18.00 o 
  17   2   0       40.12       68.59     17.20 o 
  18   2   0       76.96       92.72     16.87 o 
  19   2   0        0.08       20.56     17.92 o 
   1   3   0       39.15       41.10     26.58 o 
   2   3   0       57.47       67.06     24.02 o 
   3   3   0      392.04      402.28     21.63 o 
   4   3   0     2038.35     2342.74     34.09 o 
   5   3   0        4.77        9.58     15.34 o 
   6   3   0     2080.71     2162.10     34.77 o 
   7   3   0       16.04       17.46     14.29 o 
   8   3   0      886.43      891.48     22.68 o 
   9   3   0      281.83      340.07     17.00 o 
  10   3   0     1659.19     1779.14     30.05 o 
  11   3   0      236.25      269.17     15.33 o 
  12   3   0      256.51      269.36     17.90 o 
  13   3   0        1.68       26.22     14.11 o 
  14   3   0      523.70      639.08     26.76 o 
  15   3   0       72.60       90.60     16.45 o 
  16   3   0        4.66        7.55     14.98 o 
  17   3   0        0.47       10.45     16.45 o 
  18   3   0      116.18      111.73     19.22 o 
   0   4   0     1329.34     1263.30     74.21 o 
   1   4   0      244.92      283.97     23.64 o 
   2   4   0    11549.17    12639.72    262.98 o 
   3   4   0      101.12      143.17     19.39 o 
   4   4   0       31.06       48.67     17.65 o 
   5   4   0        8.10       13.63     15.01 o 
   6   4   0      774.33      890.98     22.16 o 
   7   4   0       74.42      108.34     16.42 o 
   8   4   0      105.92      110.71     15.91 o 
   9   4   0        5.75       10.46     14.01 o 
  10   4   0     1323.80     1458.45     24.74 o 
  11   4   0       42.42       76.49     15.92 o 
  12   4   0        6.12       30.17     14.35 o 
  13   4   0        0.79       31.68     14.44 o 
  14   4   0      961.74     1072.35     26.19 o 
  15   4   0      178.24      199.00     15.43 o 
  16   4   0      151.84      160.36     17.64 o 
  17   4   0       80.93       94.38     16.92 o 
   1   5   0       73.44       72.97     19.04 o 
   2   5   0     6644.30     7319.49    249.88 o 
   3   5   0      147.77      177.23     19.35 o 
   4   5   0      985.89      999.63     23.66 o 
   5   5   0      322.68      390.65     18.62 o 
   6   5   0      598.19      609.75     19.20 o 
   7   5   0       69.21       67.86     17.30 o 
   8   5   0      287.10      318.02     16.81 o 
   9   5   0       35.10       37.94     15.92 o 
  10   5   0      457.81      489.77     18.64 o 
  11   5   0       20.75       31.42     15.66 o 
  12   5   0        0.41       14.83     13.85 o 
  13   5   0        0.65       -6.22     14.30 o 
  14   5   0        5.20       -2.42     14.25 o 
  15   5   0      122.55      148.50     15.86 o 
  16   5   0       72.33       93.74     18.76 o 
  17   5   0       59.14       66.86     25.07 o 
   0   6   0      226.67      247.47     32.26 o 
   1   6   0     2083.35     2388.07     41.96 o 
   2   6   0      211.21      212.44     21.23 o 
   3   6   0      122.71      116.10     20.77 o 
   4   6   0        9.26       11.56     17.59 o 
   5   6   0        0.84        8.26     16.14 o 
   6   6   0        0.07      -12.13     14.52 o 
   7   6   0       40.20       48.65     15.51 o 
   8   6   0       40.33       56.47     16.70 o 
   9   6   0       76.55      118.31     15.22 o 
  10   6   0      313.17      340.10     16.10 o 
  11   6   0      393.17      448.02     18.10 o 
  12   6   0      146.46      176.55     16.47 o 
  13   6   0      136.36      145.54     15.89 o 
  14   6   0       31.33       55.30     15.92 o 
  15   6   0       61.74       58.81     18.25 o 
   1   7   0       16.00        1.62     22.22 o 
   2   7   0       79.91      105.49     21.13 o 
   3   7   0      414.97      457.97     25.40 o 
   4   7   0       11.65       20.00     18.42 o 
   5   7   0      578.08      659.01     19.76 o 
   6   7   0       19.10       25.39     13.71 o 
   7   7   0      494.30      572.80     18.05 o 
   8   7   0       28.71       49.19     17.47 o 
   9   7   0      218.58      253.68     15.84 o 
  10   7   0       86.96       98.01     17.43 o 
  11   7   0       40.16       47.67     16.49 o 
  12   7   0      266.15      325.25     18.43 o 
  13   7   0        6.35       19.54     17.22 o 
  14   7   0       84.86       81.80     17.27 o 
   0   8   0      195.97      195.00     28.91 o 
   1   8   0       96.15      126.32     18.35 o 
   2   8   0      203.16      248.34     21.16 o 
   3   8   0        4.58       11.50     17.14 o 
   4   8   0       26.07       44.26     21.79 o 
   5   8   0      107.41      123.99     19.00 o 
   6   8   0       14.29       14.16     18.49 o 
   7   8   0      274.60      307.76     18.95 o 
   8   8   0        9.42       18.30     15.80 o 
   9   8   0      147.13      139.76     18.53 o 
  10   8   0      110.19      134.52     17.37 o 
  11   8   0      237.43      248.67     18.15 o 
  12   8   0       50.53       50.38     17.89 o 
   1   9   0       36.78       38.12     23.19 o 
   2   9   0       71.79      101.48     23.83 o 
   3   9   0      213.83      263.45     22.81 o 
   4   9   0        4.68       29.09     19.89 o 
   5   9   0        2.93       12.72     20.84 o 
   6   9   0       82.55       89.36     21.28 o 
   7   9   0        0.01       -9.32     20.22 o 
   8   9   0      182.85      127.84     21.50 o 
   9   9   0       55.63       73.08     18.53 o 
  10   9   0        9.32       15.05     19.98 o 
   0  10   0        6.31        4.82     31.78 o 
   1  10   0      246.97      290.53     27.54 o 
   2  10   0        0.08      -22.57     22.57 o 
   3  10   0      163.44      201.02     22.98 o 
   4  10   0       31.63       10.09     25.04 o 
   5  10   0       98.93       95.44     21.14 o 
   6  10   0        0.32      -12.41     23.64 o 
 -19   1   1       18.51       13.30     16.45 o 
 -18   1   1     1098.10     1228.24     23.51 o 
 -17   1   1        1.46        6.33     14.61 o 
 -16   1   1      149.45      200.92     17.47 o 
 -15   1   1      968.51     1046.71     20.60 o 
 -14   1   1      314.06      343.72     18.17 o 
 -13   1   1       22.57        8.60     15.14 o 
 -12   1   1      110.02      142.27     14.44 o 
 -11   1   1       20.10       52.89     14.85 o 
 -10   1   1      677.35      698.45     19.56 o 
  -9   1   1      188.76      192.34     16.15 o 
  -8   1   1      898.09      876.40     28.25 o 
  -7   1   1        7.67       16.49     17.75 o 
  -6   1   1      355.22      391.17     20.75 o 
  -5   1   1     7405.80     7742.20    129.38 o 
  -4   1   1     4029.30     4352.29     94.75 o 
  -3   1   1     1288.57     1401.72     39.18 o 
  -2   1   1    24933.45    25326.32    640.24 o 
  -1   1   1     3132.80     2921.62    124.39 o 
   0   1   1        7.71       12.65     36.63 o 
   1   1   1     2752.02     2487.01     52.93 o 
   2   1   1    35578.44    32405.24    723.16 o 
   3   1   1     2110.45     2001.36     52.46 o 
   4   1   1     2517.79     2772.20     73.49 o 
   5   1   1     2547.48     3579.85     46.83 o 
   6   1   1      364.56      389.93     18.99 o 
   7   1   1       47.17       40.34     14.65 o 
   8   1   1      132.13      218.36     15.37 o 
   9   1   1        0.24       31.18     14.13 o 
  10   1   1      583.92      597.11     18.84 o 
  11   1   1       47.93       51.21     14.80 o 
  12   1   1      279.95      244.40     16.80 o 
  13   1   1        3.37       27.49     13.77 o 
  14   1   1      274.78      309.19     14.79 o 
  15   1   1      327.27      460.12     17.13 o 
  16   1   1      158.77      200.83     16.62 o 
  17   1   1       41.36       52.47     18.29 o 
  18   1   1     2400.36     2379.78     52.17 o 
  19   1   1        1.87       29.93     19.24 o 
 -19   2   1       36.95       35.71     18.74 o 
 -18   2   1      197.60      258.90     17.57 o 
 -17   2   1       27.27       41.26     16.60 o 
 -16   2   1      113.86      117.87     17.57 o 
 -15   2   1      400.21      451.93     17.27 o 
 -14   2   1     1153.68     1194.20     33.83 o 
 -13   2   1      102.64      121.18     16.81 o 
 -12   2   1      281.54      367.92     18.53 o 
 -11   2   1      394.65      361.22     18.10 o 
 -10   2   1       11.16       59.86     16.40 o 
  -9   2   1     1220.66     1297.44     32.99 o 
  -8   2   1      269.62      348.65     17.09 o 
  -7   2   1     1461.07     1540.78     52.54 o 
  -6   2   1      865.46     1272.94     24.71 o 
  -5   2   1     2077.76     2063.36     49.03 o 
  -4   2   1      699.03      643.73     26.59 o 
  -3   2   1     6324.57     6265.36    188.72 o 
  -2   2   1    13311.33    12473.40    346.79 o 
  -1   2   1     7160.22     7294.04    146.70 o 
   0   2   1     8387.85     7470.12    289.65 o 
   1   2   1     7241.50     6923.28    175.62 o 
   2   2   1     8361.89     8862.92    170.43 o 
   3   2   1     7056.93     7355.53    136.22 o 
   4   2   1       95.06      162.44     22.16 o 
   5   2   1      954.79     1075.11     28.07 o 
   6   2   1     2135.74     2357.67     46.36 o 
   7   2   1     1186.10     1268.45     34.93 o 
   8   2   1      504.26      523.92     18.45 o 
   9   2   1      450.00      603.31     18.65 o 
  10   2   1      258.76      253.81     16.36 o 
  11   2   1      311.63      340.73     17.09 o 
  12   2   1      543.05      604.86     18.50 o 
  13   2   1        0.00       37.56     16.03 o 
  14   2   1      545.23      652.85     17.89 o 
  15   2   1      190.03      260.73     17.77 o 
  16   2   1       70.04       93.01     17.68 o 
  17   2   1        0.62      -15.64     15.64 o 
  18   2   1      416.80      390.82     20.06 o 
  19   2   1        0.03       -3.17     18.07 o 
 -18   3   1      116.83      120.36     19.99 o 
 -17   3   1      210.45      202.59     19.23 o 
 -16   3   1       62.37       60.00     18.45 o 
 -15   3   1       64.19       73.45     16.27 o 
 -14   3   1        2.05       -9.94     15.21 o 
 -13   3   1      130.38      149.46     16.26 o 
 -12   3   1       20.31       24.14     15.81 o 
 -11   3   1       61.67      157.74     15.91 o 
 -10   3   1      180.38      232.38     17.27 o 
  -9   3   1       63.34       94.68     15.62 o 
  -8   3   1       21.19      132.44     15.71 o 
  -7   3   1       15.71       64.08     16.61 o 
  -6   3   1     1085.22      988.22     22.60 o 
  -5   3   1     4932.60     5080.97    104.69 o 
  -4   3   1     4415.54     4492.96     70.51 o 
  -3   3   1        9.95       57.53     21.42 o 
  -2   3   1       44.43       64.95     22.49 o 
  -1   3   1      265.86      320.90     28.15 o 
   0   3   1      228.34      200.05     26.44 o 
   1   3   1      413.31      462.69     28.24 o 
   2   3   1      126.01      107.75     22.87 o 
   3   3   1      362.57      340.00     20.25 o 
   4   3   1     2730.03     3168.54     66.49 o 
   5   3   1     1123.58     1823.34     31.04 o 
   6   3   1        1.11      149.77     17.87 o 
   7   3   1      376.98      340.76     19.02 o 
   8   3   1      873.14      756.82     21.09 o 
   9   3   1      181.76      176.08     17.34 o 
  10   3   1      701.31      653.49     20.16 o 
  11   3   1      536.30      575.27     18.63 o 
  12   3   1      106.74      106.40     15.63 o 
  13   3   1        3.43       40.45     13.55 o 
  14   3   1        1.18       22.48     15.67 o 
  15   3   1        0.22       -5.13     15.67 o 
  16   3   1       75.00      101.60     16.31 o 
  17   3   1       15.78       30.49     15.40 o 
  18   3   1       74.34       52.25     17.72 o 
 -17   4   1        3.10       12.33     18.37 o 
 -16   4   1        6.20       46.89     17.46 o 
 -15   4   1        0.74       25.85     16.38 o 
 -14   4   1       25.34       52.11     17.61 o 
 -13   4   1      621.85      625.27     17.64 o 
 -12   4   1        0.09       23.19     14.98 o 
 -11   4   1      314.98      324.78     16.03 o 
 -10   4   1      142.01      160.71     16.00 o 
  -9   4   1       10.60       95.14     16.07 o 
  -8   4   1        9.31       47.89     13.97 o 
  -7   4   1       19.48       29.18     17.86 o 
  -6   4   1       67.69      102.30     16.60 o 
  -5   4   1      272.76      287.50     16.56 o 
  -4   4   1     1387.39     1496.49     31.62 o 
  -3   4   1     1068.43     1164.53     24.16 o 
  -2   4   1       40.73       45.93     20.28 o 
  -1   4   1      776.37      821.14     39.60 o 
   0   4   1      970.91     1032.02     31.03 o 
   1   4   1     1154.83     1246.48     27.81 o 
   2   4   1       52.87       63.78     20.15 o 
   3   4   1      961.76     1049.87     24.43 o 
   5   4   1      145.44      183.30     16.52 o 
   6   4   1      359.26      370.91     18.55 o 
   7   4   1       28.72       45.87     15.36 o 
   8   4   1      214.08      208.17     18.49 o 
   9   4   1      715.38      640.92     26.44 o 
  10   4   1        1.83       37.04     16.22 o 
  11   4   1        1.25       57.86     15.77 o 
  12   4   1       34.75       61.52     15.52 o 
  13   4   1        0.10       90.04     16.66 o 
  14   4   1      125.54      161.14     16.06 o 
  15   4   1      213.11      186.74     15.85 o 
  16   4   1      348.97      336.63     17.41 o 
  17   4   1        6.43       16.72     17.38 o 
 -17   5   1       15.77       33.48     18.43 o 
 -16   5   1       64.19       87.96     20.79 o 
 -15   5   1        1.94       24.43     17.84 o 
 -14   5   1       50.32       80.56     17.40 o 
 -13   5   1       31.28       16.43     15.00 o 
 -12   5   1      355.44      352.69     17.45 o 
 -11   5   1       41.75       45.34     14.08 o 
 -10   5   1      319.96      286.94     15.97 o 
  -9   5   1      205.76      213.49     16.77 o 
  -8   5   1     1320.01     1288.42     30.62 o 
  -7   5   1     1238.25     1231.15     33.79 o 
  -6   5   1       28.91       29.16     15.95 o 
  -5   5   1      470.59      493.20     21.38 o 
  -4   5   1      239.52      323.59     18.91 o 
  -3   5   1      460.10      639.38     20.03 o 
  -2   5   1      336.52      292.24     21.09 o 
   0   5   1     1209.73     1342.29     35.11 o 
   1   5   1     4118.34     3971.53     57.85 o 
   2   5   1        1.95       46.02     18.71 o 
   3   5   1     1192.66     1252.17     24.75 o 
   4   5   1      682.32      742.76     33.21 o 
   5   5   1      187.14      214.03     16.23 o 
   6   5   1       92.42       97.05     16.93 o 
   8   5   1      269.92      425.58     18.29 o 
   9   5   1       57.38       74.74     17.65 o 
  10   5   1       35.03       92.73     16.87 o 
  11   5   1       55.57       57.16     16.27 o 
  12   5   1       49.76       82.88     16.00 o 
  13   5   1       68.37       66.02     15.89 o 
  14   5   1       39.73       32.07     17.10 o 
  15   5   1        4.98       36.96     17.39 o 
  16   5   1      351.31      293.51     18.45 o 
  17   5   1      212.44      196.22     19.40 o 
 -16   6   1      438.63      383.30     21.11 o 
 -15   6   1       67.73       69.31     18.48 o 
 -14   6   1      314.93      299.56     19.13 o 
 -13   6   1       17.16       41.22     16.09 o 
 -12   6   1      314.80      336.86     18.19 o 
 -11   6   1        5.46       28.74     14.92 o 
 -10   6   1       35.77       47.55     14.72 o 
  -9   6   1       38.63       79.67     14.97 o 
  -8   6   1       63.40       92.41     16.08 o 
  -7   6   1      151.62      138.06     17.23 o 
  -6   6   1      127.60      156.84     17.56 o 
  -5   6   1      221.10      238.67     19.51 o 
  -4   6   1      808.66      843.78     22.63 o 
  -3   6   1      451.47      431.67     20.65 o 
  -2   6   1      162.35      277.01     20.05 o 
  -1   6   1      639.94      662.11     24.65 o 
   0   6   1     3289.38     3672.47     71.26 o 
   1   6   1        2.63       78.49     22.24 o 
   2   6   1     1174.46     1171.23     25.17 o 
   3   6   1       26.12       65.46     20.36 o 
   4   6   1       48.13      155.57     16.97 o 
   5   6   1      142.42      159.43     17.63 o 
   6   6   1      225.30      218.92     18.77 o 
   7   6   1      102.50      104.97     15.05 o 
   8   6   1      116.72      139.15     17.74 o 
   9   6   1      288.39      290.92     15.36 o 
  10   6   1      198.40      209.56     16.12 o 
  11   6   1      236.15      260.44     17.94 o 
  12   6   1      344.80      351.54     17.43 o 
  13   6   1       50.47       35.36     16.27 o 
  14   6   1       46.16      100.33     17.02 o 
  15   6   1        4.56       36.40     17.30 o 
 -14   7   1       25.55       33.84     19.36 o 
 -13   7   1       95.14      110.87     20.39 o 
 -12   7   1        6.05       13.83     15.42 o 
 -11   7   1      184.48      165.11     16.92 o 
 -10   7   1      100.36       97.92     17.92 o 
  -9   7   1        2.24        0.02     15.73 o 
  -8   7   1      387.05      448.67     18.01 o 
  -7   7   1      158.65      165.70     17.95 o 
  -6   7   1      114.04      142.72     17.13 o 
  -5   7   1       81.58       76.79     15.63 o 
  -4   7   1      469.95      514.30     21.36 o 
  -3   7   1      272.84      316.32     20.22 o 
  -2   7   1      303.35      299.36     21.57 o 
  -1   7   1       12.73       19.34     19.23 o 
   0   7   1        0.06       -6.21     22.03 o 
   1   7   1       42.51       23.71     21.81 o 
   2   7   1      155.75      189.53     22.60 o 
   3   7   1      339.97      368.09     22.84 o 
   4   7   1      419.65      460.25     21.14 o 
   5   7   1       12.41       11.77     16.19 o 
   6   7   1      232.19      231.30     17.47 o 
   7   7   1       78.66       82.41     15.09 o 
   8   7   1      309.33      358.58     18.40 o 
   9   7   1       44.77       45.30     16.60 o 
  10   7   1       30.54       55.99     16.26 o 
  11   7   1      298.27      297.82     18.28 o 
  12   7   1        6.07       15.95     15.55 o 
  13   7   1      276.04      299.29     18.33 o 
  14   7   1        2.23       14.31     17.55 o 
 -12   8   1      201.35      174.83     19.94 o 
 -11   8   1        8.11       29.60     16.98 o 
 -10   8   1      324.15      316.49     18.03 o 
  -9   8   1      111.36       79.14     17.21 o 
  -8   8   1        0.34       -4.16     17.25 o 
  -7   8   1        0.04       22.38     15.77 o 
  -6   8   1       11.55       32.95     16.86 o 
  -5   8   1        8.11        4.52     16.85 o 
  -4   8   1        9.05       32.10     18.45 o 
  -3   8   1       57.92      118.00     20.66 o 
  -2   8   1       30.02       29.50     17.35 o 
  -1   8   1      376.31      390.22     22.74 o 
   0   8   1        9.20       12.52     19.39 o 
   1   8   1      430.35      458.63     20.41 o 
   2   8   1       27.28       42.76     19.68 o 
   3   8   1      229.91      274.29     21.32 o 
   4   8   1       91.97       77.49     20.03 o 
   5   8   1        7.05       15.87     18.39 o 
   6   8   1      266.81      283.65     19.78 o 
   7   8   1       62.86       79.23     17.81 o 
   8   8   1        3.37       19.64     18.42 o 
   9   8   1       41.89       51.71     18.59 o 
  10   8   1       68.06      104.34     17.91 o 
  11   8   1      144.28      126.76     17.60 o 
  12   8   1        8.47       31.87     20.33 o 
 -10   9   1       40.12       28.99     17.01 o 
  -9   9   1      210.08      247.10     17.94 o 
  -8   9   1      109.90      113.91     20.00 o 
  -7   9   1      437.06      465.60     22.44 o 
  -6   9   1       17.55       37.63     17.69 o 
  -5   9   1      123.76      145.31     21.61 o 
  -4   9   1        4.97       20.63     21.00 o 
  -3   9   1      110.76      119.72     20.43 o 
  -2   9   1        3.97        2.99     19.72 o 
  -1   9   1        0.13       31.55     21.30 o 
   0   9   1       97.10      134.75     21.31 o 
   1   9   1      221.80      234.78     22.81 o 
   2   9   1      107.15      100.00     20.72 o 
   3   9   1       65.82       47.38     24.10 o 
   4   9   1       48.28       62.04     22.06 o 
   5   9   1      104.24      127.06     23.52 o 
   6   9   1        1.87       18.71     20.13 o 
   7   9   1      518.54      505.76     26.67 o 
   8   9   1        8.11       33.62     20.76 o 
   9   9   1      183.50      152.56     20.83 o 
  10   9   1        5.18        8.45     20.33 o 
  -6  10   1       44.68       20.48     21.50 o 
  -5  10   1      139.21      133.45     22.58 o 
  -4  10   1      278.39      242.12     24.35 o 
  -3  10   1      241.04      233.46     25.17 o 
  -2  10   1        2.40        1.11     25.19 o 
  -1  10   1        0.39        3.46     21.19 o 
   0  10   1       42.79        9.45     26.53 o 
   1  10   1       13.76       19.48     24.26 o 
   2  10   1       74.60       66.86     24.44 o 
   3  10   1      111.66      131.23     20.80 o 
   4  10   1       38.51       54.68     25.07 o 
   5  10   1       33.90       31.10     21.82 o 
   6  10   1        0.30       -9.05     25.77 o 
 -19   0   2      270.23      266.26     28.54 o 
 -18   0   2       58.11       75.35     22.55 o 
 -17   0   2     1320.76     1354.76     39.08 o 
 -16   0   2      425.76      494.34     25.90 o 
 -15   0   2      816.47      856.15     31.25 o 
 -14   0   2      125.55      175.83     24.41 o 
 -13   0   2        0.95       12.62     21.07 o 
 -12   0   2       99.31      104.78     24.20 o 
 -11   0   2      901.11      823.24     29.16 o 
 -10   0   2      671.85      699.20     31.56 o 
  -9   0   2     3038.42     3020.34     92.94 o 
  -8   0   2      878.40     1079.35     59.32 o 
  -7   0   2     5929.12     5889.10    113.45 o 
  -6   0   2      250.10      398.49     39.11 o 
  -5   0   2     4242.04     3912.94    274.61 o 
  -4   0   2      615.63      539.88     41.50 o 
  -3   0   2     2410.26     2391.48    185.82 o 
  -2   0   2     3041.36     2347.66    122.03 o 
  -1   0   2      942.36      805.41     58.48 o 
   0   0   2    22929.32    18997.05    387.68 o 
   1   0   2     1607.27     1402.41     60.58 o 
   2   0   2     1083.00      921.37     44.81 o 
   3   0   2     4212.00     3561.15    210.03 o 
   4   0   2      167.25      126.51     32.45 o 
   5   0   2     3423.76     3451.96    145.86 o 
   6   0   2     1023.31     1068.96     33.10 o 
   7   0   2     4034.87     4035.99     44.26 o 
   8   0   2     2104.48     2167.52     62.96 o 
   9   0   2     1534.53     1524.12     41.84 o 
  10   0   2       67.43      146.18     22.01 o 
  11   0   2      424.98      424.18     25.70 o 
  12   0   2      137.75      125.36     20.72 o 
  13   0   2        8.70       21.25     19.66 o 
  14   0   2       68.79       90.88     20.65 o 
  15   0   2      194.49      315.35     26.30 o 
  16   0   2     1504.90     1601.83     45.43 o 
  17   0   2     1159.98     1097.79     64.97 o 
  18   0   2        0.52       11.53     21.86 o 
  19   0   2      325.43      292.61     24.63 o 
 -19   1   2       35.97       38.58     16.52 o 
 -18   1   2      230.73      226.83     17.78 o 
 -17   1   2       50.76       87.38     13.94 o 
 -16   1   2       35.99       32.58     14.27 o 
 -15   1   2      252.05      279.75     16.49 o 
 -14   1   2        3.41        1.30     15.08 o 
 -13   1   2      560.34      655.43     18.39 o 
 -12   1   2      218.63      227.33     16.60 o 
 -11   1   2     2073.21     2194.69     23.59 o 
 -10   1   2       18.54       29.36     15.26 o 
  -9   1   2     2087.55     2207.99     49.65 o 
  -8   1   2        7.43       48.27     16.38 o 
  -7   1   2       40.52       55.74     17.93 o 
  -6   1   2        1.44        0.07     21.17 o 
  -5   1   2       23.71       33.20     23.99 o 
  -4   1   2     2049.51     2171.28     69.81 o 
  -3   1   2    27785.22    26771.44    518.45 o 
  -2   1   2     4627.35     3980.84    165.88 o 
  -1   1   2        8.96       21.07     31.49 o 
   0   1   2       18.73       25.06     35.30 o 
   1   1   2      151.55      110.04     26.91 o 
   2   1   2     2845.66     2524.25     59.34 o 
   3   1   2    29499.07    26843.61    348.31 o 
   4   1   2     4165.05     4059.25     69.54 o 
   5   1   2       82.77       77.79     21.49 o 
   6   1   2       10.88        4.96     16.67 o 
   7   1   2      211.16      209.15     16.48 o 
   8   1   2      509.45      468.60     17.27 o 
   9   1   2     2555.74     2694.54     71.43 o 
  10   1   2      121.00      108.44     15.54 o 
  11   1   2      736.38      906.38     18.42 o 
  12   1   2      107.26      130.58     14.88 o 
  13   1   2      662.86      712.87     24.66 o 
  14   1   2        4.58        0.39     13.84 o 
  15   1   2      216.18      246.97     16.40 o 
  16   1   2      179.95      175.49     17.97 o 
  17   1   2      456.98      427.26     19.66 o 
  18   1   2      118.27      109.85     19.17 o 
  19   1   2       37.72       43.52     17.25 o 
 -19   2   2        3.80      -16.31     19.00 o 
 -18   2   2       19.29       20.47     16.76 o 
 -17   2   2       34.13       26.72     15.50 o 
 -16   2   2      154.06      161.26     16.90 o 
 -15   2   2        6.84       22.66     13.93 o 
 -14   2   2      238.35      234.01     17.13 o 
 -13   2   2     1087.94     1180.93     45.21 o 
 -12   2   2       77.15       85.40     15.17 o 
 -11   2   2      455.72      479.05     19.65 o 
 -10   2   2      389.15      461.91     18.25 o 
  -9   2   2      558.33      635.80     18.71 o 
  -8   2   2      564.13      580.54     18.70 o 
  -7   2   2     5620.67     5860.15    127.65 o 
  -6   2   2     4625.22     4493.62    143.89 o 
  -5   2   2     2043.97     2145.28     48.15 o 
  -4   2   2     4001.61     4018.86    123.86 o 
  -3   2   2    10328.36    10119.09    286.20 o 
  -2   2   2     2632.07     2465.38     68.85 o 
  -1   2   2     3188.24     3244.61    164.47 o 
   0   2   2     6139.57     5623.35    149.46 o 
   1   2   2    13207.24    11375.75    175.16 o 
   2   2   2      117.18      141.88     29.89 o 
   3   2   2     8349.67     8210.67    251.90 o 
   4   2   2     2126.70     2377.04     55.68 o 
   5   2   2      945.16     1102.60     30.18 o 
   6   2   2     1110.03     1666.63     36.99 o 
   7   2   2     1877.19     2506.59     61.87 o 
   8   2   2      110.67      160.88     16.51 o 
   9   2   2      177.21      234.93     15.96 o 
  10   2   2      447.11      456.81     15.92 o 
  11   2   2      189.31      229.76     15.72 o 
  12   2   2      131.02      153.11     15.45 o 
  13   2   2     2062.25     2114.47     41.57 o 
  14   2   2      152.24      158.08     16.94 o 
  15   2   2        4.35        6.52     14.19 o 
  16   2   2       65.00       62.33     15.44 o 
  17   2   2       15.16       -4.80     17.40 o 
  18   2   2       23.84       35.40     19.09 o 
 -18   3   2       23.99       -7.52     16.68 o 
 -17   3   2       80.17       71.80     16.97 o 
 -16   3   2      187.42      196.78     17.66 o 
 -15   3   2      175.89      159.78     16.57 o 
 -14   3   2      118.63      119.17     16.58 o 
 -13   3   2      469.23      438.31     17.51 o 
 -12   3   2     1647.08     1582.11     35.84 o 
 -11   3   2      660.82      613.78     19.36 o 
 -10   3   2      337.84      333.04     17.35 o 
  -9   3   2        8.53       30.15     15.35 o 
  -8   3   2      166.79      236.09     16.51 o 
  -7   3   2     2680.79     2556.02     60.29 o 
  -6   3   2       95.35      138.48     17.37 o 
  -5   3   2      247.13      587.40     20.38 o 
  -4   3   2     1648.57     2194.27     90.01 o 
  -3   3   2      555.57      579.31     23.31 o 
  -2   3   2      116.84      117.90     22.16 o 
  -1   3   2     1518.54     1392.78     32.87 o 
   0   3   2       39.27       57.72     25.53 o 
   1   3   2      647.09      660.83     31.41 o 
   2   3   2      209.49      243.37     22.31 o 
   3   3   2     1259.19     1171.16     35.57 o 
   4   3   2     5823.64     5842.25    154.62 o 
   5   3   2     3305.58     3366.37     39.65 o 
   6   3   2      419.69      422.40     19.54 o 
   7   3   2      660.48      844.31     29.25 o 
   8   3   2      235.61      281.14     18.79 o 
   9   3   2        6.37       26.24     16.64 o 
  10   3   2      252.72      284.53     17.75 o 
  11   3   2      400.95      480.22     17.49 o 
  12   3   2      195.54      361.75     18.13 o 
  13   3   2       51.91      103.38     15.42 o 
  14   3   2      142.06      155.10     15.88 o 
  15   3   2       59.87       58.65     13.41 o 
  16   3   2      199.80      219.78     16.76 o 
  17   3   2      195.15      178.09     16.91 o 
  18   3   2      118.15      122.24     18.11 o 
 -17   4   2      206.54      209.76     17.75 o 
 -16   4   2       69.51       63.71     14.48 o 
 -15   4   2       88.44      105.17     17.86 o 
 -14   4   2       36.10       54.22     17.24 o 
 -13   4   2       12.39       32.73     14.52 o 
 -12   4   2      148.40      176.43     17.06 o 
 -11   4   2        1.07       11.66     16.28 o 
 -10   4   2        5.91       23.05     14.78 o 
  -9   4   2      851.06      784.34     20.15 o 
  -8   4   2       28.91       47.58     16.19 o 
  -7   4   2     4253.47     3987.59     85.57 o 
  -6   4   2      159.91      180.56     17.14 o 
  -5   4   2     2210.58     2136.68     45.22 o 
  -4   4   2      151.88      130.29     17.60 o 
  -3   4   2       70.33       79.38     16.27 o 
  -2   4   2     1445.18     1438.23     45.59 o 
  -1   4   2        1.47       -2.07     19.31 o 
   0   4   2     1641.33     1695.28     38.84 o 
   1   4   2       96.35       87.19     21.31 o 
   2   4   2     1575.79     1626.43     52.86 o 
   3   4   2      352.62      343.38     20.14 o 
   4   4   2       21.43       34.11     15.94 o 
   5   4   2     1765.66     1815.50     35.96 o 
   6   4   2      204.81      220.53     17.39 o 
   7   4   2     1229.67     1321.71     45.65 o 
   8   4   2       37.60       54.88     14.76 o 
   9   4   2      846.33      856.29     22.93 o 
  10   4   2      254.14      234.36     16.94 o 
  11   4   2      121.99      139.88     16.23 o 
  12   4   2      497.69      477.22     16.89 o 
  13   4   2        9.93        9.64     14.56 o 
  14   4   2      382.74      351.60     17.01 o 
  15   4   2       50.28       40.32     15.31 o 
  16   4   2        2.58       23.69     14.69 o 
  17   4   2       98.36       85.32     15.91 o 
 -17   5   2       37.94       10.99     18.43 o 
 -16   5   2       74.58       68.92     16.08 o 
 -15   5   2      243.25      278.82     17.34 o 
 -14   5   2       11.51       24.06     16.77 o 
 -13   5   2      529.45      571.73     19.78 o 
 -12   5   2       44.05       52.09     16.99 o 
 -11   5   2      220.98      250.69     16.30 o 
 -10   5   2      208.04      223.21     16.34 o 
  -9   5   2       45.49      104.84     16.02 o 
  -8   5   2       78.15      116.43     14.24 o 
  -7   5   2      236.99      237.00     16.45 o 
  -6   5   2      834.51      868.28     22.02 o 
  -5   5   2      244.52      251.08     19.07 o 
  -4   5   2      107.57      110.41     16.64 o 
  -3   5   2      535.30      488.64     19.69 o 
  -2   5   2     1024.88      999.19     23.35 o 
  -1   5   2     2017.61     1792.26     45.12 o 
   0   5   2     1065.51     1084.71     27.80 o 
   1   5   2     2606.91     2527.07     54.87 o 
   2   5   2        2.44      111.41     18.67 o 
   3   5   2      144.73      152.61     18.34 o 
   4   5   2      257.91      276.51     18.12 o 
   5   5   2      290.05      364.59     18.17 o 
   6   5   2     1239.51     1247.98     21.51 o 
   7   5   2      623.34      572.93     18.86 o 
   8   5   2      420.46      382.52     18.21 o 
   9   5   2      785.76      747.56     19.48 o 
  10   5   2      108.34      112.19     18.16 o 
  11   5   2      263.38      279.94     17.03 o 
  12   5   2       14.72       33.31     16.72 o 
  13   5   2      603.92      601.10     20.54 o 
  14   5   2       15.22       29.92     16.39 o 
  15   5   2        5.08       23.70     16.50 o 
  16   5   2       27.79       26.03     16.07 o 
 -15   6   2       74.82       85.08     18.37 o 
 -14   6   2        1.65       31.59     17.42 o 
 -13   6   2       73.75       86.16     17.10 o 
 -12   6   2      132.15      137.62     18.30 o 
 -11   6   2       19.65       17.43     15.53 o 
 -10   6   2      164.04      168.81     16.78 o 
  -9   6   2        1.04        8.63     14.75 o 
  -8   6   2      211.81      196.39     17.90 o 
  -7   6   2      800.31      801.16     20.74 o 
  -6   6   2      249.97      220.82     17.35 o 
  -5   6   2      557.27      629.94     28.19 o 
  -4   6   2      597.21      579.93     20.60 o 
  -3   6   2       92.24      111.42     17.88 o 
  -2   6   2      196.06      223.93     21.42 o 
  -1   6   2     1359.42     1461.20     39.55 o 
   0   6   2      169.02      181.08     20.76 o 
   1   6   2       69.36      166.21     22.06 o 
   2   6   2      426.55      429.11     20.86 o 
   3   6   2      566.77      571.14     24.22 o 
   4   6   2      315.50      333.96     18.43 o 
   5   6   2     1210.72     1258.62     32.41 o 
   6   6   2      392.49      403.46     17.74 o 
   7   6   2       64.48      137.25     16.86 o 
   8   6   2      138.88      133.00     16.90 o 
   9   6   2        0.01        0.72     13.73 o 
  10   6   2       33.85       49.28     16.14 o 
  11   6   2       81.13       88.53     18.10 o 
  12   6   2       27.82       59.95     15.47 o 
  13   6   2      163.63      154.35     16.59 o 
  14   6   2       27.22       37.97     16.38 o 
  15   6   2      413.24      401.70     19.34 o 
 -14   7   2      259.90      244.81     18.02 o 
 -13   7   2       29.10       37.99     18.77 o 
 -12   7   2      524.91      452.69     23.93 o 
 -11   7   2       87.33       73.16     17.00 o 
 -10   7   2      152.30      145.52     16.28 o 
  -9   7   2       65.31       50.05     15.82 o 
  -8   7   2       21.89       32.45     17.13 o 
  -7   7   2       84.30       90.36     16.74 o 
  -6   7   2       81.15       79.19     18.54 o 
  -5   7   2      246.92      247.55     17.38 o 
  -4   7   2      395.93      402.63     20.08 o 
  -3   7   2      260.04      274.57     21.26 o 
  -2   7   2      104.35      172.16     21.43 o 
  -1   7   2       30.31       66.14     19.11 o 
   0   7   2      154.14      120.64     18.70 o 
   1   7   2      327.73      341.39     22.10 o 
   2   7   2     1146.12     1146.11     26.77 o 
   3   7   2      564.40      542.02     24.80 o 
   4   7   2      347.49      374.44     21.94 o 
   5   7   2        3.26       23.99     18.77 o 
   6   7   2        5.46        7.89     16.54 o 
   7   7   2      116.91      147.94     17.97 o 
   8   7   2      242.30      246.68     17.24 o 
   9   7   2      330.03      333.22     19.03 o 
  10   7   2      124.57      110.31     16.74 o 
  11   7   2       12.21       20.78     16.99 o 
  12   7   2       53.77       69.64     17.24 o 
  13   7   2        2.25       25.81     16.34 o 
  14   7   2      152.22      135.68     18.10 o 
 -12   8   2       41.81       48.68     16.18 o 
 -11   8   2       22.46       38.47     17.51 o 
 -10   8   2       18.69        7.65     17.84 o 
  -9   8   2       11.74       11.57     16.74 o 
  -8   8   2       60.26       71.00     16.64 o 
  -7   8   2       22.52       17.60     17.67 o 
  -6   8   2      234.46      236.38     17.85 o 
  -5   8   2      681.30      667.80     21.69 o 
  -4   8   2       42.52       61.59     18.50 o 
  -3   8   2      250.77      295.32     19.06 o 
  -2   8   2      269.23      236.70     19.16 o 
  -1   8   2        3.18       89.19     51.06 o 
   0   8   2      172.94      185.00     21.94 o 
   1   8   2       43.20       67.77     19.44 o 
   2   8   2       13.88       52.12     23.20 o 
   3   8   2        1.47       13.94     19.22 o 
   4   8   2       55.78       42.08     19.92 o 
   5   8   2        5.10       22.16     19.81 o 
   6   8   2       26.32       49.68     19.29 o 
   7   8   2        4.62        7.22     16.94 o 
   8   8   2      135.21      106.86     19.39 o 
   9   8   2      143.14      138.62     17.70 o 
  10   8   2       44.86       42.04     17.61 o 
  11   8   2      370.32      357.64     20.33 o 
  12   8   2        4.95       16.24     19.36 o 
 -10   9   2        1.04       -1.68     17.53 o 
  -9   9   2       41.50       37.00     17.38 o 
  -8   9   2        0.19       -7.38     19.88 o 
  -7   9   2       10.83       13.37     23.22 o 
  -6   9   2        6.21       19.07     20.48 o 
  -5   9   2       17.10       14.08     18.97 o 
  -4   9   2       29.08       50.87     21.32 o 
  -3   9   2       18.26       -6.04     20.83 o 
  -2   9   2       99.94       81.37     23.86 o 
  -1   9   2      169.95      170.34     21.75 o 
   0   9   2      363.48      401.85     27.72 o 
   1   9   2        0.70       -8.63     24.53 o 
   2   9   2        6.11        5.46     21.17 o 
   3   9   2       15.68       25.97     20.21 o 
   4   9   2       92.44       57.78     21.49 o 
   5   9   2       56.90       37.32     23.42 o 
   6   9   2      102.31       94.52     21.16 o 
   7   9   2       13.96       31.01     20.40 o 
   8   9   2       81.64       56.78     22.92 o 
   9   9   2       34.52       17.59     18.07 o 
  -6  10   2      288.88      232.35     24.82 o 
  -5  10   2      116.35       85.26     21.22 o 
  -4  10   2        9.40       20.53     25.45 o 
  -3  10   2        0.85       27.77     21.51 o 
  -2  10   2       62.68       66.10     20.97 o 
  -1  10   2      200.06      190.40     27.22 o 
   0  10   2        9.61       22.37     24.07 o 
   1  10   2       66.15       65.11     24.52 o 
   2  10   2      110.16      132.14     23.95 o 
   3  10   2      117.64       96.48     23.80 o 
   4  10   2      173.23      188.65     26.55 o 
   5  10   2       18.07       31.92     21.15 o 
 -19   1   3       27.55       28.07     16.32 o 
 -18   1   3        6.30        2.78     16.22 o 
 -17   1   3       11.03        9.23     14.39 o 
 -16   1   3       12.23       27.58     14.67 o 
 -15   1   3      226.63      215.85     15.98 o 
 -14   1   3      146.71      163.20     15.07 o 
 -13   1   3      205.66      199.81     16.16 o 
 -12   1   3      289.75      317.59     16.04 o 
 -11   1   3     1000.34     1055.10     21.32 o 
 -10   1   3        2.62        2.96     14.84 o 
  -9   1   3      982.24      997.62     21.64 o 
  -8   1   3     1696.07     1723.41     30.98 o 
  -7   1   3      218.17      191.03     20.03 o 
  -6   1   3        2.34        6.60     17.43 o 
  -5   1   3       57.48       82.93     20.04 o 
  -4   1   3        3.72       -2.67     24.22 o 
  -3   1   3     3052.43     2820.68     58.68 o 
  -2   1   3      977.94      809.87     31.24 o 
  -1   1   3     2118.60     1994.68     43.41 o 
   0   1   3       20.06       34.00     27.15 o 
   1   1   3     4811.75     4269.81     92.31 o 
   2   1   3        2.06       -0.25     25.57 o 
   3   1   3     1488.55     1208.70     41.37 o 
   4   1   3      166.65      159.57     20.69 o 
   5   1   3      749.76      750.77     27.88 o 
   6   1   3      373.01      349.03     17.13 o 
   7   1   3      158.51      172.48     16.91 o 
   8   1   3     1405.62     1433.94     21.49 o 
   9   1   3     1297.49     1262.94     21.77 o 
  10   1   3       85.19       98.25     14.36 o 
  11   1   3       47.85       89.81     14.26 o 
  12   1   3      134.87      143.02     15.69 o 
  13   1   3      105.06      127.81     15.30 o 
  14   1   3        8.50        1.79     14.18 o 
  15   1   3      926.94      900.29     21.11 o 
  16   1   3       58.12       71.20     15.72 o 
  17   1   3       20.94       34.84     15.36 o 
  18   1   3      170.02      188.55     19.55 o 
  19   1   3        0.60       17.34     18.48 o 
 -18   2   3       35.46       53.56     16.13 o 
 -17   2   3      299.64      302.25     17.86 o 
 -16   2   3       37.56       24.63     16.73 o 
 -15   2   3      581.45      597.32     23.60 o 
 -14   2   3      139.27      139.32     16.88 o 
 -13   2   3       12.42       34.68     15.08 o 
 -12   2   3      106.54      121.18     15.45 o 
 -11   2   3     1666.25     1496.13     48.35 o 
 -10   2   3      216.71      246.47     15.94 o 
  -9   2   3     4224.19     4013.29    126.94 o 
  -8   2   3      169.31      169.71     18.32 o 
  -7   2   3     2287.50     2272.34     54.84 o 
  -6   2   3     1574.65     1920.99    114.43 o 
  -5   2   3     1617.99     1593.70     64.68 o 
  -4   2   3      120.35      130.00     23.36 o 
  -3   2   3      185.17      227.03     24.02 o 
  -2   2   3     6285.62     6003.41    233.27 o 
  -1   2   3     1788.28     1677.07     54.46 o 
   0   2   3     1237.57     1204.90     58.41 o 
   1   2   3     1490.88     1444.42     35.73 o 
   2   2   3     9433.87     8661.94    330.30 o 
   3   2   3     1231.19     1285.35     26.71 o 
   4   2   3      878.24      894.50     23.20 o 
   5   2   3     4408.44     4209.62     71.99 o 
   6   2   3     6052.66     6403.67     86.96 o 
   7   2   3     3836.65     3905.18     75.99 o 
   8   2   3        5.41       -1.10     16.50 o 
   9   2   3     2294.12     2227.11     77.45 o 
  10   2   3       43.02       41.98     14.49 o 
  11   2   3      634.02      577.58     17.62 o 
  12   2   3       32.89       49.45     15.63 o 
  13   2   3        5.83       15.16     14.06 o 
  14   2   3      214.42      206.80     17.02 o 
  15   2   3      574.21      591.94     18.44 o 
  16   2   3      175.75      182.96     15.83 o 
  17   2   3      224.78      221.06     17.31 o 
  18   2   3        0.14        4.47     16.50 o 
 -18   3   3       13.94       20.04     16.47 o 
 -17   3   3      175.13      142.80     15.42 o 
 -16   3   3       34.23       51.19     15.65 o 
 -15   3   3        4.00       28.26     16.14 o 
 -14   3   3      297.98      301.38     15.91 o 
 -13   3   3      686.83      641.64     17.91 o 
 -12   3   3      227.05      219.54     17.63 o 
 -11   3   3     1720.63     1615.13     37.97 o 
 -10   3   3        0.03        1.07     15.47 o 
  -9   3   3      470.81      480.06     18.46 o 
  -8   3   3     2634.62     2485.09     61.82 o 
  -7   3   3      610.81      668.55     24.82 o 
  -6   3   3     1356.81     1371.36     56.59 o 
  -5   3   3     8519.17     8458.79    184.39 o 
  -4   3   3     2300.82     2304.14     38.86 o 
  -3   3   3     1030.29      903.62     24.18 o 
  -2   3   3      202.94      175.72     22.97 o 
  -1   3   3      112.21       68.93     21.39 o 
   0   3   3      434.30      399.60     25.49 o 
   1   3   3      242.94      177.09     22.03 o 
   2   3   3      356.84      364.32     22.24 o 
   3   3   3       45.71       56.04     19.82 o 
   4   3   3      638.25      647.87     22.21 o 
   5   3   3     4579.70     4852.07    125.89 o 
   6   3   3     3548.00     3269.95     56.62 o 
   7   3   3      119.76      135.91     17.21 o 
   8   3   3      550.15      619.78     32.20 o 
   9   3   3      144.19      157.61     16.50 o 
  10   3   3       72.57       73.37     15.26 o 
  11   3   3     2016.27     2013.79     55.73 o 
  12   3   3      842.38      831.41     18.27 o 
  13   3   3     1036.67      959.52     35.42 o 
  14   3   3      236.35      261.28     16.44 o 
  15   3   3        0.15       12.91     16.72 o 
  16   3   3       57.45       57.63     15.96 o 
  17   3   3       32.52       31.28     17.47 o 
  18   3   3        0.34      -15.96     18.22 o 
 -17   4   3        9.96        9.00     19.47 o 
 -16   4   3      103.94       95.15     18.79 o 
 -15   4   3        0.53        6.29     15.60 o 
 -14   4   3       87.66       96.26     19.15 o 
 -13   4   3      111.09      114.77     15.42 o 
 -12   4   3        0.22       -0.96     16.54 o 
 -11   4   3     1036.60     1081.26     30.01 o 
 -10   4   3     1233.66     1186.47     22.30 o 
  -9   4   3      786.14      808.36     21.09 o 
  -8   4   3     2888.67     2996.17     71.70 o 
  -7   4   3      592.92      585.12     21.91 o 
  -6   4   3        0.65       98.26     33.58 o 
  -5   4   3      517.65      552.79     19.17 o 
  -4   4   3      243.67      276.12     19.85 o 
  -3   4   3      383.95      374.87     19.20 o 
  -2   4   3      209.11      227.97     18.12 o 
  -1   4   3      244.33      261.88     21.99 o 
   0   4   3        0.13       10.41     18.60 o 
   1   4   3        3.54        2.76     17.96 o 
   2   4   3       20.71       24.73     17.77 o 
   3   4   3      260.29      243.71     19.19 o 
   4   4   3      974.20      914.40     20.78 o 
   5   4   3      311.23      292.29     17.97 o 
   6   4   3     1832.47     1844.14     39.92 o 
   7   4   3      143.97      152.47     17.49 o 
   8   4   3      264.49      454.11     46.88 o 
   9   4   3      177.65      210.13     15.30 o 
  10   4   3      106.31      171.07     16.64 o 
  11   4   3      125.67      176.64     16.79 o 
  12   4   3       23.41       19.56     13.58 o 
  13   4   3       34.08       46.06     16.43 o 
  14   4   3        0.66       19.97     13.47 o 
  15   4   3       46.38       46.34     15.73 o 
  16   4   3      103.63       97.72     15.70 o 
  17   4   3       42.37       22.00     15.84 o 
 -16   5   3       36.75       42.14     18.59 o 
 -15   5   3       21.24       25.41     17.43 o 
 -14   5   3      374.80      353.30     19.16 o 
 -13   5   3       42.08       57.53     15.35 o 
 -12   5   3      504.13      528.94     26.76 o 
 -11   5   3      246.48      249.43     15.18 o 
 -10   5   3      563.77      629.16     19.77 o 
  -9   5   3     1113.68     1090.51     27.08 o 
  -8   5   3      108.75      161.73     18.41 o 
  -7   5   3       25.40       28.37     17.25 o 
  -6   5   3      135.25      134.26     19.12 o 
  -5   5   3        1.84       -1.10     18.48 o 
  -4   5   3       71.18       69.68     18.56 o 
  -3   5   3      419.56      403.51     21.93 o 
  -2   5   3      690.86      623.25     22.96 o 
  -1   5   3     2111.87     1882.34     40.15 o 
   0   5   3      782.15      702.34     25.46 o 
   1   5   3      973.04      902.44     41.57 o 
   2   5   3      615.77      573.00     22.56 o 
   3   5   3       20.79       11.68     19.01 o 
   4   5   3      426.56      431.23     19.71 o 
   5   5   3      243.18      263.83     18.35 o 
   6   5   3      277.53      243.15     17.30 o 
   7   5   3        0.76       -0.38     15.06 o 
   8   5   3      214.30      177.41     16.42 o 
   9   5   3      956.62      915.45     21.89 o 
  10   5   3        7.48       34.48     16.17 o 
  11   5   3       31.14       27.31     14.02 o 
  12   5   3      124.58      140.52     17.26 o 
  13   5   3       41.53       40.09     17.45 o 
  14   5   3      111.93      103.27     16.62 o 
  15   5   3       26.62       29.37     17.08 o 
  16   5   3       92.35       92.87     17.77 o 
 -15   6   3       38.27       63.67     17.96 o 
 -14   6   3       55.99       79.70     19.56 o 
 -13   6   3       51.52       55.44     15.95 o 
 -12   6   3       17.73       34.08     17.46 o 
 -11   6   3      258.56      261.95     16.61 o 
 -10   6   3      341.12      305.38     18.17 o 
  -9   6   3      140.25      137.00     17.81 o 
  -8   6   3      243.67      220.57     17.24 o 
  -7   6   3      643.44      557.74     22.02 o 
  -6   6   3      137.50      144.83     15.55 o 
  -5   6   3     1735.18     1628.94     50.12 o 
  -4   6   3      873.18      821.94     23.46 o 
  -3   6   3      232.87      236.25     20.47 o 
  -2   6   3       18.97       24.99     21.60 o 
  -1   6   3       22.12       36.05     18.29 o 
   0   6   3      318.52      366.46     23.04 o 
   1   6   3      184.52      177.27     23.63 o 
   2   6   3      330.03      303.74     21.69 o 
   3   6   3      942.51      957.10     24.51 o 
   4   6   3      358.67      328.88     18.66 o 
   5   6   3      674.13      603.26     24.30 o 
   6   6   3      431.20      421.50     19.70 o 
   7   6   3      318.19      288.42     18.54 o 
   8   6   3      101.99      114.93     16.64 o 
   9   6   3      126.97      126.14     16.34 o 
  10   6   3      164.10      148.05     16.21 o 
  11   6   3      220.06      195.39     15.38 o 
  12   6   3       77.60       59.81     15.27 o 
  13   6   3       13.40       17.07     15.53 o 
  14   6   3       28.14       30.44     15.58 o 
  15   6   3       25.99       14.79     18.08 o 
 -14   7   3        3.98       14.79     20.17 o 
 -13   7   3      311.58      299.39     19.97 o 
 -12   7   3        0.02       11.19     17.78 o 
 -11   7   3      172.33      182.37     17.36 o 
 -10   7   3        0.08        9.34     16.86 o 
  -9   7   3      169.40      152.15     17.59 o 
  -8   7   3       12.19       19.78     15.90 o 
  -7   7   3        1.45        9.02     16.79 o 
  -6   7   3      210.75      205.80     19.48 o 
  -5   7   3       18.00       31.07     15.77 o 
  -4   7   3        3.91       16.15     19.07 o 
  -3   7   3     1299.31     1242.34     30.72 o 
  -2   7   3      362.05      396.07     23.19 o 
  -1   7   3     1193.29     1157.47     44.66 o 
   0   7   3      275.98      312.86     20.85 o 
   1   7   3       13.18       21.37     19.48 o 
   2   7   3       52.29       57.41     18.68 o 
   3   7   3      258.67      279.88     30.13 o 
   4   7   3      150.94      184.67     19.34 o 
   5   7   3       17.98        3.02     18.50 o 
   6   7   3       56.66       50.78     17.30 o 
   7   7   3        7.12       37.95     17.74 o 
   8   7   3       23.39       30.38     17.73 o 
   9   7   3       13.39       19.65     15.29 o 
  10   7   3       88.68       69.89     17.86 o 
  11   7   3      353.56      294.26     18.80 o 
  12   7   3        0.02       12.71     16.63 o 
  13   7   3      277.36      241.53     17.53 o 
  14   7   3       86.22       81.30     18.63 o 
 -12   8   3       78.67       85.66     18.12 o 
 -11   8   3        2.96       22.96     16.41 o 
 -10   8   3       95.71       81.97     16.32 o 
  -9   8   3       20.63       26.14     17.84 o 
  -8   8   3      182.35      158.64     19.25 o 
  -7   8   3      235.73      220.48     19.09 o 
  -6   8   3      323.30      343.73     20.75 o 
  -5   8   3      152.20      151.65     19.10 o 
  -4   8   3      170.61      158.77     21.90 o 
  -3   8   3        3.46        4.42     24.25 o 
  -2   8   3       10.66       21.14     21.55 o 
  -1   8   3       37.78       49.28     21.31 o 
   0   8   3       44.72       42.56     19.00 o 
   1   8   3      388.59      393.98     23.14 o 
   2   8   3      108.05      128.56     21.86 o 
   3   8   3        0.01        0.51     18.51 o 
   4   8   3      637.10      651.24     22.91 o 
   5   8   3       77.04       80.85     17.78 o 
   6   8   3      211.96      212.99     19.47 o 
   7   8   3       94.31       78.24     16.52 o 
   8   8   3       13.28       22.86     18.01 o 
   9   8   3       59.13       58.25     16.52 o 
  10   8   3       92.76       95.22     18.53 o 
  11   8   3        9.50       28.32     18.29 o 
  12   8   3       36.29       44.36     19.16 o 
  -9   9   3        6.25       19.97     18.81 o 
  -8   9   3       64.55       47.25     19.21 o 
  -7   9   3        8.82       17.21     17.68 o 
  -6   9   3      202.52      161.34     25.37 o 
  -5   9   3        7.56       27.78     19.68 o 
  -4   9   3      275.47      241.50     22.03 o 
  -3   9   3       17.85       22.72     21.77 o 
  -2   9   3        5.97       25.85     24.10 o 
  -1   9   3       51.23       30.39     23.17 o 
   0   9   3      687.86      734.07     27.17 o 
   1   9   3       32.11       54.68     23.66 o 
   2   9   3      191.75      168.05     22.40 o 
   3   9   3      112.10      115.31     19.18 o 
   4   9   3       92.56       73.07     23.53 o 
   5   9   3       98.83       96.13     19.05 o 
   6   9   3       36.31       39.37     19.73 o 
   7   9   3        6.14        5.17     19.64 o 
   8   9   3      105.61      123.34     20.53 o 
   9   9   3       15.11       19.92     20.45 o 
  -5  10   3       33.11       51.38     23.67 o 
  -4  10   3      423.40      435.91     23.74 o 
  -3  10   3      179.89      167.32     21.79 o 
  -2  10   3      100.80      102.63     25.93 o 
  -1  10   3        2.11      -15.62     25.60 o 
   0  10   3        0.95       13.68     21.17 o 
   1  10   3       40.02       36.76     22.24 o 
   2  10   3       69.03       75.47     23.73 o 
   3  10   3       17.51       14.86     21.77 o 
   4  10   3      641.97      608.74     29.10 o 
   5  10   3       38.28       56.91     23.69 o 
 -19   0   4      150.64      163.91     22.95 o 
 -18   0   4        5.92        5.08     21.10 o 
 -17   0   4      240.26      263.24     20.78 o 
 -16   0   4        0.05      -19.25     19.90 o 
 -15   0   4      340.75      347.20     20.64 o 
 -14   0   4      222.94      200.71     24.21 o 
 -13   0   4      256.42      331.18     23.31 o 
 -12   0   4     2099.82     2049.68     69.59 o 
 -11   0   4      280.86      243.02     20.86 o 
 -10   0   4      477.47      594.71     28.03 o 
  -9   0   4     9297.91     9150.72    341.31 o 
  -8   0   4     4321.54     4083.26    236.21 o 
  -7   0   4     7318.68     6217.72    449.87 o 
  -6   0   4      330.36      309.76     30.25 o 
  -5   0   4      105.37      133.82     31.15 o 
  -4   0   4     2775.50     2829.61    122.57 o 
  -3   0   4     2044.32     1756.86    137.20 o 
  -2   0   4      973.03      905.34     42.20 o 
  -1   0   4      800.83      761.56     43.37 o 
   0   0   4    24495.61    19045.39   1993.04 o 
   1   0   4     1835.46     1712.22     73.90 o 
   2   0   4       21.19        9.92     40.65 o 
   3   0   4     1932.27     1952.08     51.00 o 
   4   0   4     2596.94     2390.84     59.07 o 
   5   0   4      577.10      470.12     29.15 o 
   6   0   4     2007.99     2240.80     45.49 o 
   7   0   4    10098.30     9550.39    325.77 o 
   8   0   4      423.71      417.92     40.86 o 
   9   0   4     5841.44     5279.31    280.31 o 
  10   0   4      419.93      472.93     23.51 o 
  11   0   4      143.20       91.95     18.21 o 
  12   0   4     1754.41     1874.08     57.94 o 
  13   0   4      100.36      129.70     18.23 o 
  14   0   4       14.53       44.55     21.87 o 
  15   0   4      844.78      922.63     35.74 o 
  16   0   4        0.70        7.75     16.69 o 
  17   0   4      756.87      740.40     25.65 o 
  18   0   4       50.68       16.45     23.97 o 
 -19   1   4       31.96       31.83     15.66 o 
 -18   1   4       30.54       37.84     15.97 o 
 -17   1   4       41.74       44.21     15.26 o 
 -16   1   4      119.83      117.88     14.81 o 
 -15   1   4       13.08       18.02     15.69 o 
 -14   1   4        0.01       19.09     14.33 o 
 -13   1   4      818.48      784.06     22.12 o 
 -12   1   4      163.05      197.86     15.62 o 
 -11   1   4     1027.82     1005.07     22.30 o 
 -10   1   4      300.62      298.42     17.65 o 
  -9   1   4      261.30      257.04     16.50 o 
  -8   1   4     2632.65     2617.15     55.36 o 
  -7   1   4        1.23        3.48     16.81 o 
  -6   1   4       41.20       40.01     18.59 o 
  -5   1   4      106.53      110.54     22.00 o 
  -4   1   4     4513.42     4133.71    148.58 o 
  -3   1   4      114.57      113.83     29.04 o 
  -2   1   4     2029.06     1764.64     35.16 o 
  -1   1   4     7937.02     7246.51    267.13 o 
   0   1   4       95.84       80.33     24.78 o 
   1   1   4     5832.36     5228.74    182.68 o 
   2   1   4     4198.75     3533.18     62.90 o 
   3   1   4       24.15       16.23     19.55 o 
   4   1   4     2055.04     1883.89     32.30 o 
   5   1   4       63.86       44.00     17.28 o 
   6   1   4        4.59        3.17     15.13 o 
   7   1   4       10.74       10.93     15.33 o 
   8   1   4     2344.78     2410.98     55.80 o 
   9   1   4     1188.94     1179.89     27.34 o 
  10   1   4       61.40       55.42     14.38 o 
  11   1   4     1122.65     1138.56     18.68 o 
  12   1   4      363.70      350.27     15.18 o 
  13   1   4      426.04      391.98     15.92 o 
  14   1   4       55.39       61.72     13.41 o 
  15   1   4       73.49       73.93     13.99 o 
  16   1   4       28.81       22.76     14.77 o 
  17   1   4       16.29       25.25     14.73 o 
  18   1   4       53.77       17.39     15.44 o 
 -18   2   4        0.05       15.53     16.40 o 
 -17   2   4       65.88       59.47     16.98 o 
 -16   2   4       46.48       47.90     14.87 o 
 -15   2   4        0.60       13.15     14.98 o 
 -14   2   4        5.46       26.48     14.95 o 
 -13   2   4       31.09       26.78     14.44 o 
 -12   2   4       17.05       25.74     14.96 o 
 -11   2   4       10.11       18.42     15.40 o 
 -10   2   4       46.67       45.62     17.60 o 
  -9   2   4       18.25       28.65     17.07 o 
  -8   2   4       88.91       75.92     16.04 o 
  -7   2   4       45.81       36.83     17.05 o 
  -6   2   4      116.86      138.55     17.36 o 
  -5   2   4      488.23      437.97     21.80 o 
  -4   2   4      428.96      421.01     23.98 o 
  -3   2   4        8.90       12.21     22.96 o 
  -2   2   4      471.93      420.07     24.97 o 
  -1   2   4       38.93       30.01     22.20 o 
   0   2   4     1008.64      938.64     30.06 o 
   1   2   4       10.88       17.46     24.00 o 
   2   2   4       14.25        2.56     20.05 o 
   3   2   4       88.08       98.33     19.35 o 
   4   2   4       21.96        4.25     16.47 o 
   5   2   4      802.42      737.92     22.24 o 
   6   2   4       10.35       20.11     15.85 o 
   7   2   4      107.78      107.16     15.86 o 
   8   2   4     1190.86     1161.71     28.78 o 
   9   2   4       56.95       54.73     15.20 o 
  10   2   4     1051.11      971.57     19.14 o 
  11   2   4      435.63      445.52     16.78 o 
  12   2   4        2.27       -0.17     14.01 o 
  13   2   4      277.93      277.60     13.73 o 
  14   2   4      276.32      277.09     16.77 o 
  15   2   4        7.10       14.97     13.49 o 
  16   2   4        0.75       12.88     15.37 o 
  17   2   4        0.44       19.03     15.92 o 
  18   2   4       35.49       17.19     17.93 o 
 -18   3   4       10.30        8.43     14.58 o 
 -17   3   4       63.44       75.47     17.24 o 
 -16   3   4       69.30       64.26     14.86 o 
 -15   3   4        2.91       24.08     18.46 o 
 -14   3   4      212.68      212.58     15.62 o 
 -13   3   4      383.35      355.09     15.95 o 
 -12   3   4       18.23        4.35     14.53 o 
 -11   3   4       40.87       42.00     15.83 o 
 -10   3   4        0.07       -0.14     14.88 o 
  -9   3   4      126.46      120.20     18.68 o 
  -8   3   4       59.95       34.19     18.23 o 
  -7   3   4     1910.81     1905.49     77.30 o 
  -6   3   4     2217.98     2090.59     63.89 o 
  -5   3   4       72.96       47.07     15.77 o 
  -4   3   4      474.39      473.36     22.05 o 
  -3   3   4     1150.67     1011.98     25.15 o 
  -2   3   4       40.97       48.80     20.55 o 
  -1   3   4     3727.72     3529.07     98.51 o 
   0   3   4      553.77      503.97     24.02 o 
   1   3   4     3142.31     3007.57    107.85 o 
   2   3   4      880.96      757.32     24.15 o 
   3   3   4     3011.62     2901.69     71.02 o 
   4   3   4     3042.79     3122.67     57.74 o 
   5   3   4        0.68       -0.55     15.86 o 
   6   3   4     1775.74     1715.69     32.37 o 
   7   3   4     4455.44     4400.08     51.48 o 
   8   3   4      365.70      353.86     16.13 o 
   9   3   4        2.67       -6.77     14.97 o 
  10   3   4      409.86      363.05     17.14 o 
  11   3   4       21.40       19.59     14.68 o 
  12   3   4       51.75       63.32     14.97 o 
  13   3   4      362.59      339.15     16.66 o 
  14   3   4       86.29       91.83     15.61 o 
  15   3   4       50.50       60.25     16.69 o 
  16   3   4      227.58      206.00     16.01 o 
  17   3   4       71.59       69.33     15.52 o 
  18   3   4        0.05        6.82     19.39 o 
 -17   4   4      109.13       88.17     18.16 o 
 -16   4   4        6.33       13.00     16.01 o 
 -15   4   4        0.01        3.11     17.18 o 
 -14   4   4        3.27       -4.47     17.62 o 
 -13   4   4      128.92      130.41     17.04 o 
 -12   4   4       10.07       12.98     15.12 o 
 -11   4   4      101.60      115.02     15.93 o 
 -10   4   4     3919.87     4033.98     67.16 o 
  -9   4   4     1976.10     1926.66     32.53 o 
  -8   4   4      117.80       86.66     16.76 o 
  -7   4   4     2675.58     2401.07     61.67 o 
  -6   4   4     1776.48     1849.64     29.00 o 
  -5   4   4       83.54       50.63     18.28 o 
  -4   4   4      276.50      263.57     17.70 o 
  -3   4   4      646.39      598.16     20.82 o 
  -2   4   4      418.50      311.53     20.51 o 
  -1   4   4       98.39      112.76     19.63 o 
   0   4   4       55.40       24.49     17.51 o 
   1   4   4      647.38      723.14     22.64 o 
   2   4   4      527.39      476.63     22.62 o 
   3   4   4        0.56        1.54     17.51 o 
   4   4   4        6.38        8.75     17.04 o 
   5   4   4       21.22       14.83     15.38 o 
   6   4   4      956.45      926.81     20.29 o 
   7   4   4     5987.79     5949.91     66.34 o 
   8   4   4      607.98      602.25     18.69 o 
   9   4   4     2554.23     2462.06     52.31 o 
  10   4   4     2235.85     1994.15     53.59 o 
  11   4   4       70.32       89.82     16.00 o 
  12   4   4        7.88       29.10     13.65 o 
  13   4   4      195.93      193.17     16.23 o 
  14   4   4        3.07       22.92     16.38 o 
  15   4   4      114.73       79.48     15.40 o 
  16   4   4       21.40       40.32     15.64 o 
  17   4   4      322.30      311.42     17.88 o 
 -16   5   4        0.88       16.97     16.18 o 
 -15   5   4      150.58      154.93     17.66 o 
 -14   5   4       49.73       62.48     16.42 o 
 -13   5   4       10.13       -3.03     16.29 o 
 -12   5   4        2.95       22.96     18.00 o 
 -11   5   4      467.40      463.55     18.07 o 
 -10   5   4     1034.28     1092.25     21.94 o 
  -9   5   4     2618.47     2512.04     44.96 o 
  -8   5   4        4.54      -14.03     16.58 o 
  -7   5   4        5.42       -8.74     17.04 o 
  -6   5   4       56.85       48.00     16.52 o 
  -5   5   4       54.72       75.50     15.60 o 
  -4   5   4      517.24      509.05     19.53 o 
  -3   5   4     1863.78     1954.53     44.30 o 
  -2   5   4       21.94       19.41     19.70 o 
  -1   5   4      697.34      608.00     22.93 o 
   0   5   4      211.78      217.13     19.62 o 
   1   5   4      894.17      820.39     23.59 o 
   2   5   4     1197.52     1120.38     25.63 o 
   3   5   4      379.63      373.77     19.13 o 
   4   5   4      170.99      178.39     17.55 o 
   5   5   4        2.99        0.27     17.93 o 
   6   5   4      248.30      215.88     17.11 o 
   7   5   4      972.59     1059.43     21.21 o 
   8   5   4       22.88       33.74     17.21 o 
   9   5   4      592.28      571.26     17.55 o 
  10   5   4      183.23      153.91     15.81 o 
  11   5   4      755.42      727.50     19.84 o 
  12   5   4        2.92       29.64     16.70 o 
  13   5   4      553.95      583.49     17.29 o 
  14   5   4        0.69       -1.30     16.69 o 
  15   5   4      204.98      206.53     17.69 o 
  16   5   4       27.30       39.18     17.04 o 
 -15   6   4       77.35       75.79     19.51 o 
 -14   6   4      166.49      153.60     19.77 o 
 -13   6   4      391.55      368.48     20.76 o 
 -12   6   4        1.13       10.61     15.75 o 
 -11   6   4       12.93       14.41     15.89 o 
 -10   6   4      282.00      282.68     18.08 o 
  -9   6   4       21.16       11.09     17.00 o 
  -8   6   4      170.41      191.67     17.03 o 
  -7   6   4       46.52       28.58     16.77 o 
  -6   6   4        8.55       -5.66     17.43 o 
  -5   6   4      614.98      602.23     21.43 o 
  -4   6   4      176.68      163.15     18.13 o 
  -3   6   4      787.47      764.10     22.06 o 
  -2   6   4      688.93      667.55     22.57 o 
  -1   6   4      113.54       74.85     18.09 o 
   0   6   4      364.57      350.87     20.57 o 
   1   6   4        0.60        5.30     19.52 o 
   2   6   4       10.89       25.31     20.03 o 
   3   6   4       52.04       51.39     19.15 o 
   4   6   4      879.44      940.23     22.18 o 
   5   6   4      401.86      397.20     18.64 o 
   6   6   4     1437.66     1426.78     26.36 o 
   7   6   4       94.04       94.44     15.92 o 
   8   6   4       33.45       26.17     15.36 o 
   9   6   4       63.40       65.05     14.48 o 
  10   6   4      117.16      150.18     16.86 o 
  11   6   4      194.38      178.89     16.55 o 
  12   6   4      222.03      247.24     17.10 o 
  13   6   4       27.85        1.04     16.30 o 
  14   6   4        1.83       19.35     19.14 o 
  15   6   4        3.17        5.13     16.34 o 
 -14   7   4      139.31      119.88     17.55 o 
 -13   7   4        1.97        2.02     17.75 o 
 -12   7   4       72.63       78.59     18.18 o 
 -11   7   4       23.03       22.70     16.22 o 
 -10   7   4       62.39       65.31     16.43 o 
  -9   7   4       41.08       42.58     16.67 o 
  -8   7   4       31.19       25.37     16.91 o 
  -7   7   4        2.09       22.34     17.43 o 
  -6   7   4       85.87      112.58     18.61 o 
  -5   7   4        3.32        6.08     16.49 o 
  -4   7   4       61.63       82.23     18.02 o 
  -3   7   4      671.37      661.34     22.07 o 
  -2   7   4      336.78      333.46     21.66 o 
  -1   7   4      199.04      196.44     19.90 o 
   0   7   4      417.28      418.24     20.17 o 
   1   7   4      162.38      187.40     19.76 o 
   2   7   4     1714.01     1732.10     40.59 o 
   3   7   4       29.87       33.16     18.31 o 
   4   7   4       12.77       22.08     18.62 o 
   5   7   4      276.97      256.50     19.99 o 
   6   7   4        1.54        1.49     17.36 o 
   7   7   4       62.33       68.45     16.55 o 
   8   7   4       49.52       65.58     17.30 o 
   9   7   4       35.84       22.28     16.30 o 
  10   7   4      358.93      345.19     18.48 o 
  11   7   4       29.10       32.91     15.85 o 
  12   7   4      252.38      247.65     17.69 o 
  13   7   4        3.95        5.33     16.66 o 
 -12   8   4       32.01       30.71     18.18 o 
 -11   8   4      136.95      118.99     19.01 o 
 -10   8   4        6.93       29.21     18.40 o 
  -9   8   4      176.87      145.37     19.33 o 
  -8   8   4       20.62       25.44     19.01 o 
  -7   8   4       39.76       36.64     16.94 o 
  -6   8   4      354.86      373.59     19.11 o 
  -5   8   4       55.09       70.62     20.79 o 
  -4   8   4      167.21      185.69     18.72 o 
  -3   8   4       47.69       42.91     21.14 o 
  -2   8   4      381.21      426.89     23.72 o 
  -1   8   4        0.61       35.67     23.65 o 
   0   8   4        7.38       32.02     23.79 o 
   1   8   4        2.62       23.30     19.07 o 
   2   8   4      251.08      264.00     20.24 o 
   3   8   4      182.37      210.54     17.95 o 
   4   8   4       56.57       58.83     18.26 o 
   5   8   4      429.26      433.13     20.45 o 
   6   8   4      807.71      815.36     24.08 o 
   7   8   4      177.74      174.77     19.24 o 
   8   8   4       31.62       20.01     18.52 o 
   9   8   4       30.34       35.25     16.75 o 
  10   8   4        0.07       -8.91     17.29 o 
  11   8   4        7.90       25.23     18.93 o 
  -9   9   4       43.80       25.72     19.17 o 
  -8   9   4      307.33      255.09     22.12 o 
  -7   9   4       38.87       42.06     18.15 o 
  -6   9   4        1.47        5.72     19.79 o 
  -5   9   4        4.43        8.80     25.40 o 
  -4   9   4      263.19      297.68     22.57 o 
  -3   9   4       44.00       68.06     23.81 o 
  -2   9   4        1.04       12.59     20.17 o 
  -1   9   4      641.80      656.11     27.04 o 
   0   9   4        8.91       14.54     19.42 o 
   1   9   4       16.36       18.99     20.34 o 
   2   9   4        1.64       -1.61     23.40 o 
   3   9   4        7.80       24.03     20.72 o 
   4   9   4       98.03      122.17     22.40 o 
   5   9   4      401.05      377.77     23.38 o 
   6   9   4        0.02       17.87     19.86 o 
   7   9   4        1.34       -1.01     20.48 o 
   8   9   4        0.29       17.94     22.91 o 
   9   9   4        9.51        8.18     19.41 o 
  -5  10   4      258.15      213.40     26.53 o 
  -4  10   4       20.27       22.33     21.33 o 
  -3  10   4      136.07      170.18     23.99 o 
  -2  10   4       92.81       86.16     23.21 o 
  -1  10   4       14.06       27.32     23.62 o 
   0  10   4       18.48       51.47     21.43 o 
   1  10   4        1.19        5.87     23.75 o 
   2  10   4      149.10      134.05     22.63 o 
   3  10   4       13.48       26.32     20.01 o 
   4  10   4       82.75       88.60     22.96 o 
 -18   1   5      205.30      161.51     18.22 o 
 -17   1   5       24.68       44.98     14.37 o 
 -16   1   5       53.32       67.25     14.58 o 
 -15   1   5       35.76       29.25     14.83 o 
 -14   1   5      258.18      288.91     15.80 o 
 -13   1   5       49.77       65.95     15.14 o 
 -12   1   5      184.49      179.50     14.30 o 
 -11   1   5      687.38      675.41     17.51 o 
 -10   1   5      766.58      722.23     18.39 o 
  -9   1   5     1278.22     1334.90     33.90 o 
  -8   1   5      163.65      144.15     16.88 o 
  -7   1   5       20.97       42.51     16.97 o 
  -6   1   5     3417.26     3532.26    121.20 o 
  -5   1   5     1319.47     1414.00     50.01 o 
  -4   1   5      212.37      207.96     22.33 o 
  -3   1   5       91.03       80.45     20.26 o 
  -2   1   5      112.16      120.57     27.12 o 
  -1   1   5     6041.46     5290.20    148.05 o 
   0   1   5        0.05        1.62     23.65 o 
   1   1   5     2140.83     1900.21     60.46 o 
   2   1   5      624.32      599.85     25.04 o 
   3   1   5       30.73       30.54     19.99 o 
   4   1   5        3.25        8.50     17.30 o 
   5   1   5     1243.40     1316.43     26.34 o 
   6   1   5     2007.00     1995.97     42.50 o 
   7   1   5      205.88      175.84     14.70 o 
   8   1   5        0.43        5.28     13.95 o 
   9   1   5     2564.96     2639.96     25.54 o 
  10   1   5     1153.65     1110.53     37.33 o 
  11   1   5      742.78      672.65     17.60 o 
  12   1   5      130.75      124.00     14.03 o 
  13   1   5       25.28       23.81     12.75 o 
  14   1   5      162.61      143.93     14.76 o 
  15   1   5        2.48      -13.71     13.71 o 
  16   1   5        1.44       -2.63     13.90 o 
  17   1   5        6.94       12.80     16.29 o 
  18   1   5       44.57       65.41     16.91 o 
 -18   2   5       13.02       40.05     17.56 o 
 -17   2   5       31.16       20.71     15.31 o 
 -16   2   5      240.99      215.76     16.34 o 
 -15   2   5      368.04      365.02     15.70 o 
 -14   2   5      866.54      901.06     18.57 o 
 -13   2   5      137.50      133.25     15.84 o 
 -12   2   5       84.13       60.89     15.46 o 
 -11   2   5      588.70      584.30     18.96 o 
 -10   2   5      744.66      726.49     23.51 o 
  -9   2   5     1431.16     1268.15     44.47 o 
  -8   2   5      129.32      110.09     17.10 o 
  -7   2   5     1771.47     1637.77     27.52 o 
  -6   2   5      118.86      123.86     16.94 o 
  -5   2   5     1063.69      995.97     22.54 o 
  -4   2   5      283.60      249.72     19.72 o 
  -3   2   5       79.01       57.58     18.30 o 
  -2   2   5     4336.38     3736.28    127.61 o 
  -1   2   5        4.65        6.12     24.01 o 
   0   2   5     1213.93      979.74     28.10 o 
   1   2   5      230.54      172.33     21.74 o 
   2   2   5     4846.67     4430.74    156.29 o 
   3   2   5      636.64      561.33     23.23 o 
   4   2   5        0.04        7.09     17.48 o 
   5   2   5     1398.36     1303.95     21.83 o 
   6   2   5       53.15       30.42     15.11 o 
   7   2   5     1108.10      932.20     22.86 o 
   8   2   5      188.72      213.66     14.73 o 
   9   2   5     1629.02     1573.88     33.30 o 
  10   2   5      237.53      248.83     15.79 o 
  11   2   5      436.56      389.43     15.29 o 
  12   2   5      182.92      183.30     15.25 o 
  13   2   5      183.73      202.72     14.47 o 
  14   2   5      140.70      151.76     17.14 o 
  15   2   5      371.19      340.18     20.16 o 
  16   2   5       81.19       71.72     15.82 o 
  17   2   5      238.50      249.26     17.28 o 
  18   2   5      138.13      103.24     16.85 o 
 -18   3   5      153.42      151.57     19.35 o 
 -17   3   5       13.35       13.78     16.94 o 
 -16   3   5       67.49       39.97     15.93 o 
 -15   3   5        7.09        6.43     15.03 o 
 -14   3   5        0.00       12.06     13.69 o 
 -13   3   5      167.21      191.22     15.86 o 
 -12   3   5       83.43       79.05     15.64 o 
 -11   3   5     1228.27     1181.67     29.82 o 
 -10   3   5      350.76      353.70     18.42 o 
  -9   3   5      525.90      466.93     20.82 o 
  -8   3   5     1446.24     1377.06     38.81 o 
  -7   3   5       13.42        9.65     16.73 o 
  -6   3   5     1593.91     1469.53     94.01 o 
  -5   3   5       65.44       61.10     15.89 o 
  -4   3   5       24.34       60.23     16.58 o 
  -3   3   5       22.47       17.83     17.00 o 
  -2   3   5       10.20       33.31     18.60 o 
  -1   3   5     8290.31     7584.18    221.03 o 
   0   3   5      439.52      391.52     21.43 o 
   1   3   5     2367.29     2298.26     57.68 o 
   2   3   5       37.03       32.59     17.78 o 
   3   3   5       50.54       61.60     18.11 o 
   4   3   5      133.26       88.63     15.21 o 
   5   3   5     1067.58     1105.78     20.56 o 
   6   3   5      310.58      290.88     16.65 o 
   7   3   5        1.47       18.64     15.23 o 
   8   3   5     1238.20     1156.05     27.59 o 
   9   3   5      361.88      374.90     15.97 o 
  10   3   5       20.03       39.67     14.17 o 
  11   3   5      932.19      956.95     27.14 o 
  12   3   5      106.20      107.81     15.77 o 
  13   3   5      382.52      406.95     16.12 o 
  14   3   5        6.17       23.82     15.65 o 
  15   3   5       46.93       46.50     15.36 o 
  16   3   5       43.67       38.56     14.64 o 
  17   3   5       33.26       49.30     14.86 o 
 -17   4   5       69.73       64.72     17.44 o 
 -16   4   5      217.65      190.28     18.84 o 
 -15   4   5       33.46       29.39     15.30 o 
 -14   4   5        9.43       37.91     15.88 o 
 -13   4   5       72.01       99.45     15.42 o 
 -12   4   5       73.44       64.41     16.65 o 
 -11   4   5     1817.96     1824.90     32.02 o 
 -10   4   5        4.24       24.31     16.78 o 
  -9   4   5       53.51       38.89     17.24 o 
  -8   4   5      266.66      325.79     18.29 o 
  -7   4   5      156.90      130.49     16.01 o 
  -6   4   5       98.75       89.24     16.75 o 
  -5   4   5      963.22      974.89     23.09 o 
  -4   4   5       30.39       63.28     16.03 o 
  -3   4   5     2010.80     1986.96     30.41 o 
  -2   4   5      387.58      439.68     19.40 o 
  -1   4   5        0.12       10.97     22.09 o 
   0   4   5      159.49      195.00     17.64 o 
   1   4   5      846.94      784.66     21.97 o 
   2   4   5       60.34       75.11     19.10 o 
   3   4   5     1714.04     1711.44     33.90 o 
   4   4   5      144.26      178.42     16.70 o 
   5   4   5      712.66      726.17     22.23 o 
   6   4   5      112.19      112.32     16.04 o 
   7   4   5      153.29      121.38     15.26 o 
   8   4   5      133.72      103.78     15.95 o 
   9   4   5     2722.97     2694.04     51.95 o 
  10   4   5      186.84      163.01     18.17 o 
  11   4   5      240.53      230.12     17.27 o 
  12   4   5       71.42       80.87     16.43 o 
  13   4   5        3.57        8.37     17.30 o 
  14   4   5        9.88       12.18     15.32 o 
  15   4   5       37.58       41.71     15.65 o 
  16   4   5       17.79       10.86     14.89 o 
  17   4   5        0.52       21.55     17.13 o 
 -16   5   5      174.18      178.45     19.18 o 
 -15   5   5      277.28      232.68     19.08 o 
 -14   5   5        7.97       16.92     18.12 o 
 -13   5   5       78.66       70.49     18.92 o 
 -12   5   5      760.86      650.19     20.71 o 
 -11   5   5       22.48       45.44     15.68 o 
 -10   5   5        0.48        9.39     15.66 o 
  -9   5   5       50.02       34.11     15.69 o 
  -8   5   5     5001.02     4909.81    120.75 o 
  -7   5   5      843.49      827.68     20.10 o 
  -6   5   5        8.33       11.92     15.04 o 
  -5   5   5      164.41      163.30     17.28 o 
  -4   5   5      134.69      161.17     17.20 o 
  -3   5   5      585.22      600.21     26.28 o 
  -2   5   5        0.40       12.11     19.50 o 
  -1   5   5      295.20      342.97     19.97 o 
   0   5   5      119.94       93.15     19.95 o 
   1   5   5       29.38       34.15     18.68 o 
   2   5   5     1007.72     1044.65     22.70 o 
   3   5   5      115.27      130.60     18.17 o 
   4   5   5      251.11      280.60     18.43 o 
   5   5   5      499.23      399.75     17.26 o 
   6   5   5        3.80       20.84     16.92 o 
   7   5   5        0.03       -1.45     16.44 o 
   8   5   5     3958.29     3604.59    103.85 o 
   9   5   5      855.30      806.75     23.04 o 
  10   5   5      415.05      379.81     15.71 o 
  11   5   5       16.77       21.29     15.59 o 
  12   5   5      204.38      162.77     17.72 o 
  13   5   5       80.83       78.92     15.66 o 
  14   5   5       59.14       57.18     15.38 o 
  15   5   5       30.12       17.19     16.26 o 
  16   5   5        4.25       23.51     17.09 o 
 -15   6   5       17.40       26.23     17.53 o 
 -14   6   5       22.73       17.73     17.05 o 
 -13   6   5       38.09       45.13     16.69 o 
 -12   6   5      987.42      936.22     22.53 o 
 -11   6   5       13.00       25.99     16.06 o 
 -10   6   5        2.63        0.29     14.96 o 
  -9   6   5      397.27      452.29     18.99 o 
  -8   6   5      220.58      219.01     17.60 o 
  -7   6   5     1252.95     1333.98     22.59 o 
  -6   6   5       12.55       19.99     17.55 o 
  -5   6   5      187.05      206.52     16.39 o 
  -4   6   5      358.96      352.94     20.63 o 
  -3   6   5       40.95       33.40     19.47 o 
  -2   6   5      275.35      238.66     18.97 o 
  -1   6   5      331.37      320.48     20.97 o 
   0   6   5      713.74      617.63     23.13 o 
   1   6   5      386.82      370.02     18.12 o 
   2   6   5      136.24      127.20     18.60 o 
   3   6   5      186.88      196.21     17.76 o 
   4   6   5      944.49      912.82     28.44 o 
   5   6   5       47.46       60.08     17.27 o 
   6   6   5        0.26       29.21     16.08 o 
   7   6   5      176.59      164.88     16.27 o 
   8   6   5      116.28      118.57     14.66 o 
   9   6   5      583.40      559.81     16.88 o 
  10   6   5        1.45       -0.40     15.78 o 
  11   6   5        0.07       14.68     15.63 o 
  12   6   5      371.56      333.29     18.86 o 
  13   6   5       89.61       87.65     16.74 o 
  14   6   5      133.99      108.99     17.64 o 
  15   6   5       37.04       19.77     18.80 o 
 -13   7   5       69.58       49.85     16.26 o 
 -12   7   5      183.35      153.55     19.55 o 
 -11   7   5      834.14      753.44     21.24 o 
 -10   7   5      499.97      431.77     18.77 o 
  -9   7   5       14.17       -3.03     16.39 o 
  -8   7   5      328.18      337.75     17.62 o 
  -7   7   5       36.05       28.49     17.12 o 
  -6   7   5      181.40      160.32     17.14 o 
  -5   7   5        7.25       14.93     16.25 o 
  -4   7   5       51.76       34.99     16.30 o 
  -3   7   5      708.83      684.25     19.91 o 
  -2   7   5      137.14      147.77     18.85 o 
  -1   7   5        2.16        2.13     19.43 o 
   0   7   5        8.28        1.31     18.74 o 
   1   7   5      171.47      191.71     18.96 o 
   2   7   5      569.88      560.58     21.37 o 
   3   7   5      160.03      170.71     18.02 o 
   4   7   5      692.76      676.76     20.26 o 
   5   7   5       11.09       18.01     18.54 o 
   6   7   5        0.04       -5.89     17.02 o 
   7   7   5       12.43        4.29     15.18 o 
   8   7   5        7.59       17.14     14.78 o 
   9   7   5        0.29       13.59     15.32 o 
  10   7   5       16.09        7.05     15.81 o 
  11   7   5       29.71       50.43     15.77 o 
  12   7   5       12.33       30.59     18.69 o 
  13   7   5       52.41       42.37     16.79 o 
 -11   8   5       61.17       73.98     19.08 o 
 -10   8   5        4.04        5.61     19.37 o 
  -9   8   5       86.97       87.34     17.68 o 
  -8   8   5       83.91      108.70     16.76 o 
  -7   8   5      113.84      108.69     19.22 o 
  -6   8   5      490.12      489.86     21.65 o 
  -5   8   5      104.17       99.42     18.82 o 
  -4   8   5      424.86      458.03     21.95 o 
  -3   8   5     1071.14     1057.90     25.59 o 
  -2   8   5        6.38        3.47     18.24 o 
  -1   8   5      220.22      197.95     20.19 o 
   0   8   5        5.63       14.05     20.20 o 
   1   8   5      423.76      421.86     22.37 o 
   2   8   5        1.74       18.79     21.28 o 
   3   8   5      274.45      305.29     20.57 o 
   4   8   5      121.69      152.63     18.12 o 
   5   8   5        1.08       12.07     18.12 o 
   6   8   5       73.91       83.96     17.74 o 
   7   8   5        8.38       16.85     19.21 o 
   8   8   5      263.70      219.82     18.90 o 
   9   8   5        1.65       -5.66     18.33 o 
  10   8   5      120.55      106.53     17.19 o 
  11   8   5      132.85      127.81     18.84 o 
  -9   9   5      351.48      355.86     22.65 o 
  -8   9   5        1.62       26.12     18.58 o 
  -7   9   5      324.33      308.84     22.37 o 
  -6   9   5      153.24      126.15     19.15 o 
  -5   9   5      167.61      169.75     20.81 o 
  -4   9   5        0.65       33.06     23.29 o 
  -3   9   5        0.03        7.36     20.34 o 
  -2   9   5       12.46        9.66     27.74 o 
  -1   9   5        0.05       -4.95     24.42 o 
   0   9   5     1018.54     1076.13     27.98 o 
   1   9   5        1.15        4.69     23.96 o 
   2   9   5       62.31       66.15     20.65 o 
   3   9   5       39.61       57.75     20.45 o 
   4   9   5       27.58       39.77     16.84 o 
   5   9   5       38.12       53.13     20.78 o 
   6   9   5       10.20        1.54     18.84 o 
   7   9   5      641.90      598.87     23.65 o 
   8   9   5       91.25       86.25     20.32 o 
  -4  10   5       48.40       35.37     24.57 o 
  -3  10   5        0.23        9.45     23.87 o 
  -2  10   5       27.71       35.36     24.36 o 
  -1  10   5       73.85       94.12     24.68 o 
   0  10   5        7.82       17.48     25.46 o 
   1  10   5      154.14      122.50     25.04 o 
   2  10   5      266.64      294.07     25.70 o 
   3  10   5        1.95       34.08     21.25 o 
 -18   0   6       82.97      106.54     22.03 o 
 -17   0   6       21.42       27.74     21.89 o 
 -16   0   6      527.60      502.23     26.68 o 
 -15   0   6       38.20       36.85     19.88 o 
 -14   0   6      104.61      126.40     24.08 o 
 -13   0   6        2.50       26.82     21.06 o 
 -12   0   6     1126.94     1103.23     27.05 o 
 -11   0   6        0.07        9.55     18.87 o 
 -10   0   6     1336.32     1328.95     31.55 o 
  -9   0   6      440.14      452.73     23.82 o 
  -8   0   6     1548.97     1662.21     62.22 o 
  -7   0   6       99.97       85.14     27.41 o 
  -6   0   6       93.46       73.28     23.37 o 
  -5   0   6     1539.95     1689.10     55.84 o 
  -4   0   6     4220.16     3989.87    218.53 o 
  -3   0   6      262.28      274.56     30.53 o 
  -2   0   6     5788.48     5464.32    217.45 o 
  -1   0   6       69.49       46.31     32.62 o 
   0   0   6     6583.44     6538.95    245.47 o 
   1   0   6       96.63       76.06     32.96 o 
   2   0   6     5953.63     5765.24    116.92 o 
   3   0   6     1025.74     1027.90     45.42 o 
   4   0   6     2932.59     2950.76    110.42 o 
   5   0   6     1161.82     1254.34     42.67 o 
   6   0   6     1424.27     1390.23     50.87 o 
   7   0   6     2078.19     2186.97     62.64 o 
   8   0   6     1329.74     1241.72     60.36 o 
   9   0   6     1523.79     1581.51     35.09 o 
  10   0   6      640.39      610.25     30.52 o 
  11   0   6       70.19       92.52     19.72 o 
  12   0   6     1372.73     1326.91     40.98 o 
  13   0   6       25.19       33.84     18.38 o 
  14   0   6      101.96       96.38     19.58 o 
  15   0   6        0.60       36.32     21.18 o 
  16   0   6      142.55      150.96     20.73 o 
  17   0   6       43.02       28.18     18.76 o 
  18   0   6        3.09       14.73     24.43 o 
 -18   1   6       55.46       54.26     17.68 o 
 -17   1   6        3.96       26.93     15.71 o 
 -16   1   6      543.51      565.24     16.51 o 
 -15   1   6       18.19       38.14     13.97 o 
 -14   1   6        8.07       10.10     13.66 o 
 -13   1   6       18.28       13.92     14.75 o 
 -12   1   6      539.17      518.55     16.40 o 
 -11   1   6       19.64       36.94     16.85 o 
 -10   1   6      180.16      137.03     16.77 o 
  -9   1   6        0.11       -1.44     14.40 o 
  -8   1   6      663.73      542.90     34.76 o 
  -7   1   6      311.73      316.81     20.76 o 
  -6   1   6     3284.52     2955.01     98.90 o 
  -5   1   6      458.88      458.87     22.21 o 
  -4   1   6     3042.72     2956.81     89.56 o 
  -3   1   6      166.06      180.61     20.97 o 
  -2   1   6      819.43      890.16     27.66 o 
  -1   1   6      683.14      729.44     26.62 o 
   0   1   6       80.49       95.22     22.18 o 
   1   1   6      344.08      364.86     22.75 o 
   2   1   6       87.05       57.17     21.21 o 
   3   1   6      441.89      435.02     21.08 o 
   4   1   6     4293.35     4094.34    134.58 o 
   5   1   6      700.07      705.06     18.19 o 
   6   1   6     1515.19     1406.96     32.99 o 
   7   1   6      229.30      258.82     15.44 o 
   8   1   6      355.43      323.18     15.74 o 
   9   1   6      190.02      205.82     14.01 o 
  10   1   6       38.62       45.15     13.54 o 
  11   1   6       63.23       68.21     14.98 o 
  12   1   6      134.78      137.62     14.44 o 
  13   1   6      241.25      233.04     13.71 o 
  14   1   6       48.72       55.22     14.16 o 
  15   1   6        8.96       19.94     14.10 o 
  16   1   6      148.57      146.04     15.01 o 
  17   1   6       61.05       66.66     15.10 o 
  18   1   6      127.31       97.51     15.98 o 
 -18   2   6        1.70        6.54     14.52 o 
 -17   2   6        1.65       17.23     15.19 o 
 -16   2   6      110.14       97.93     16.11 o 
 -15   2   6        8.42        5.42     15.00 o 
 -14   2   6       26.62       21.95     12.52 o 
 -13   2   6       22.48       30.52     15.60 o 
 -12   2   6       11.60       19.87     15.42 o 
 -11   2   6      184.75      181.78     15.37 o 
 -10   2   6       54.88       39.98     16.20 o 
  -9   2   6        6.38       10.76     15.94 o 
  -8   2   6       53.97       59.23     16.60 o 
  -7   2   6      918.39     1035.35     28.48 o 
  -6   2   6       41.98       36.64     15.86 o 
  -5   2   6       74.09       82.46     17.47 o 
  -4   2   6      200.69      234.36     19.66 o 
  -3   2   6     2828.95     2862.16     63.21 o 
  -2   2   6       58.67       64.39     20.90 o 
  -1   2   6      381.10      374.70     21.94 o 
   0   2   6      602.06      671.40     25.17 o 
   1   2   6        7.12       17.35     18.28 o 
   2   2   6       53.70       60.55     17.08 o 
   3   2   6       31.32       37.69     17.59 o 
   4   2   6      201.13      196.44     17.14 o 
   5   2   6      400.11      411.21     16.47 o 
   6   2   6      130.79      114.89     14.50 o 
   7   2   6      102.82      122.79     16.60 o 
   8   2   6      122.43      106.31     16.59 o 
   9   2   6      394.84      381.24     16.92 o 
  10   2   6       83.52       80.00     15.27 o 
  11   2   6       11.63        8.64     14.00 o 
  12   2   6       60.74       42.36     14.22 o 
  13   2   6      266.91      253.11     14.72 o 
  14   2   6        2.93       10.74     13.74 o 
  15   2   6       69.21       69.79     14.44 o 
  16   2   6       10.07       12.67     15.04 o 
  17   2   6       15.61       19.04     15.86 o 
 -17   3   6        0.13        1.51     15.51 o 
 -16   3   6      379.79      348.08     16.28 o 
 -15   3   6       49.56       30.61     15.35 o 
 -14   3   6       26.38       34.20     14.62 o 
 -13   3   6       16.13        5.92     16.13 o 
 -12   3   6       49.26       37.19     14.38 o 
 -11   3   6      128.03      117.28     14.99 o 
 -10   3   6      994.57      956.79     32.18 o 
  -9   3   6        4.40        0.49     16.32 o 
  -8   3   6      960.98      850.80     20.19 o 
  -7   3   6      597.82      570.59     19.40 o 
  -6   3   6       41.14       57.88     17.16 o 
  -5   3   6      775.42      689.49     18.64 o 
  -4   3   6      263.41      226.23     18.93 o 
  -3   3   6       78.47       61.73     18.77 o 
  -2   3   6      818.57      911.82     38.53 o 
  -1   3   6      272.91      248.60     19.77 o 
   0   3   6     2131.84     2158.66     63.44 o 
   1   3   6      181.50      167.37     18.82 o 
   2   3   6      569.82      634.68     20.88 o 
   3   3   6       18.37       37.04     16.10 o 
   4   3   6     1343.02     1367.12     21.71 o 
   5   3   6       37.26       46.20     15.07 o 
   6   3   6      274.78      229.44     16.67 o 
   7   3   6      461.36      425.98     16.50 o 
   8   3   6     1070.00      914.31     20.75 o 
   9   3   6      279.78      271.05     15.30 o 
  10   3   6      943.41      869.84     22.42 o 
  11   3   6      344.13      338.60     16.00 o 
  12   3   6      157.99      153.86     15.87 o 
  13   3   6        0.01       13.50     13.67 o 
  14   3   6      120.45       99.39     15.81 o 
  15   3   6       73.18       57.21     15.38 o 
  16   3   6       67.67       72.45     17.20 o 
  17   3   6        0.13       16.91     16.90 o 
 -17   4   6       59.09       54.94     17.97 o 
 -16   4   6      263.47      252.56     17.75 o 
 -15   4   6       89.30       89.90     14.91 o 
 -14   4   6      342.98      364.91     17.88 o 
 -13   4   6       98.94      115.74     18.78 o 
 -12   4   6      259.97      250.30     16.37 o 
 -11   4   6       20.91       19.42     17.00 o 
 -10   4   6      811.57      795.08     19.46 o 
  -9   4   6       66.49       76.40     17.32 o 
  -8   4   6      341.71      318.06     19.37 o 
  -7   4   6        0.95       11.54     14.80 o 
  -6   4   6      216.98      229.57     15.68 o 
  -5   4   6        9.10       12.85     14.56 o 
  -4   4   6      220.59      194.29     16.86 o 
  -3   4   6       32.64       53.46     17.38 o 
  -2   4   6     1049.96      953.42     24.65 o 
  -1   4   6        4.86       10.88     16.58 o 
   0   4   6     1791.75     1704.10     40.21 o 
   1   4   6      524.95      581.92     21.93 o 
   2   4   6     1593.88     1457.50     33.09 o 
   3   4   6      148.79      117.68     16.86 o 
   4   4   6     1886.00     1945.11     34.26 o 
   5   4   6        4.90       22.26     15.15 o 
   6   4   6      364.67      424.52     18.00 o 
   7   4   6      159.90      202.25     14.77 o 
   8   4   6      427.19      409.60     17.10 o 
   9   4   6        7.02       19.09     16.06 o 
  10   4   6     2382.35     2339.01     52.82 o 
  11   4   6       48.35       45.07     13.16 o 
  12   4   6      245.39      238.30     15.15 o 
  13   4   6        3.68      -15.32     15.32 o 
  14   4   6      119.01      120.36     17.07 o 
  15   4   6      100.31      118.72     16.50 o 
  16   4   6      138.79      122.72     17.43 o 
 -16   5   6        0.84        9.59     19.79 o 
 -15   5   6        1.91        1.90     16.40 o 
 -14   5   6       33.59       49.74     17.68 o 
 -13   5   6        1.14       14.33     16.02 o 
 -12   5   6       22.10       27.38     17.17 o 
 -11   5   6       49.40       60.33     16.34 o 
 -10   5   6       50.10       53.55     16.00 o 
  -9   5   6     1073.30     1103.76     24.86 o 
  -8   5   6      412.42      437.38     17.38 o 
  -7   5   6      113.20      130.61     17.93 o 
  -6   5   6     1916.19     1860.56     24.36 o 
  -5   5   6       16.35       16.84     15.99 o 
  -4   5   6      258.62      238.39     18.44 o 
  -3   5   6       65.11      101.52     17.97 o 
  -2   5   6      350.51      313.34     19.32 o 
  -1   5   6       25.87       35.30     18.78 o 
   0   5   6      129.15      182.34     16.70 o 
   1   5   6       84.77      103.76     18.04 o 
   2   5   6      364.96      339.38     19.71 o 
   3   5   6       13.95       26.12     15.72 o 
   4   5   6      422.37      399.97     18.71 o 
   5   5   6       36.26       58.86     15.78 o 
   6   5   6     1427.22     1417.34     30.22 o 
   7   5   6     2899.79     3083.76     67.77 o 
   8   5   6       66.11       49.57     17.26 o 
   9   5   6        0.00        8.76     14.33 o 
  10   5   6      194.41      196.95     14.96 o 
  11   5   6      547.52      494.46     18.57 o 
  12   5   6       71.75       73.12     15.41 o 
  13   5   6        0.01       -2.09     14.21 o 
  14   5   6      113.78      145.11     18.82 o 
  15   5   6      105.87       78.71     16.35 o 
 -15   6   6        5.41       27.23     18.29 o 
 -14   6   6      379.62      315.69     17.91 o 
 -13   6   6      599.27      567.51     18.48 o 
 -12   6   6      295.47      257.72     19.32 o 
 -11   6   6       59.50       88.98     16.38 o 
 -10   6   6      515.71      455.20     19.11 o 
  -9   6   6      297.93      338.02     18.15 o 
  -8   6   6       21.35       34.04     16.53 o 
  -7   6   6       46.62       64.60     16.27 o 
  -6   6   6      155.23      158.85     17.62 o 
  -5   6   6     1322.30     1460.67     23.32 o 
  -4   6   6       77.64       87.34     15.77 o 
  -3   6   6      147.58      179.62     18.57 o 
  -2   6   6        1.97       -5.73     18.22 o 
  -1   6   6      597.65      600.76     20.99 o 
   0   6   6        0.85       16.94     16.78 o 
   1   6   6      756.53      701.22     21.44 o 
   2   6   6      425.76      399.68     21.54 o 
   3   6   6      370.59      375.36     18.95 o 
   4   6   6      202.49      202.70     19.45 o 
   5   6   6      140.88      141.70     17.43 o 
   6   6   6      739.37      722.35     21.25 o 
   7   6   6      262.78      270.21     15.73 o 
   8   6   6      437.37      431.13     17.82 o 
   9   6   6        1.32       -0.09     14.61 o 
  10   6   6       87.65       72.36     16.50 o 
  11   6   6      543.50      504.85     19.11 o 
  12   6   6       68.56       87.25     14.50 o 
  13   6   6       39.93       59.78     16.55 o 
  14   6   6       36.69       22.14     16.63 o 
 -13   7   6       16.68        5.41     17.21 o 
 -12   7   6        0.86      -11.72     16.54 o 
 -11   7   6       29.90       41.13     18.15 o 
 -10   7   6      234.73      232.44     19.27 o 
  -9   7   6        2.12       15.67     16.57 o 
  -8   7   6        0.61       18.58     16.10 o 
  -7   7   6      226.79      245.47     17.84 o 
  -6   7   6      306.13      268.86     17.91 o 
  -5   7   6     2232.95     2319.63     68.69 o 
  -4   7   6        7.51       17.47     16.09 o 
  -3   7   6      398.96      371.24     18.29 o 
  -2   7   6       19.76       35.01     19.80 o 
  -1   7   6      473.50      506.31     18.20 o 
   0   7   6      243.78      249.87     19.72 o 
   1   7   6      219.46      230.16     19.95 o 
   2   7   6      362.53      367.23     19.84 o 
   3   7   6      104.73      117.49     17.51 o 
   4   7   6      215.56      219.15     17.03 o 
   5   7   6      339.36      355.68     19.49 o 
   6   7   6      374.20      399.90     18.87 o 
   7   7   6      158.82      171.65     19.39 o 
   8   7   6       20.22       10.30     16.53 o 
   9   7   6      843.51      800.64     28.34 o 
  10   7   6      681.45      626.90     18.30 o 
  11   7   6      185.58      161.30     19.69 o 
  12   7   6       50.60       35.66     18.63 o 
  13   7   6        3.87       17.68     18.04 o 
 -11   8   6       75.14       63.19     18.82 o 
 -10   8   6       23.28       16.45     19.88 o 
  -9   8   6      115.20       78.14     18.17 o 
  -8   8   6        7.10        1.87     18.18 o 
  -7   8   6       10.15       10.39     16.99 o 
  -6   8   6       68.19       64.54     17.30 o 
  -5   8   6        0.23       -8.47     16.32 o 
  -4   8   6       38.50       37.12     17.22 o 
  -3   8   6       11.83        8.27     19.34 o 
  -2   8   6      261.58      274.11     21.57 o 
  -1   8   6      194.43      183.21     19.52 o 
   0   8   6       92.65      128.42     18.25 o 
   1   8   6        7.29       15.09     20.99 o 
   2   8   6     2016.43     2019.86     47.82 o 
   3   8   6       48.22       56.43     19.70 o 
   4   8   6      139.24      150.85     19.49 o 
   5   8   6      476.92      489.73     19.79 o 
   6   8   6       13.76       37.00     18.09 o 
   7   8   6        6.79       17.74     15.96 o 
   8   8   6       81.22       97.86     17.55 o 
   9   8   6        7.47       14.24     17.63 o 
  10   8   6       40.13       41.85     19.97 o 
  11   8   6       65.21       60.61     18.37 o 
  -8   9   6       80.03       55.98     21.69 o 
  -7   9   6       71.48       64.20     19.08 o 
  -6   9   6       39.31       35.49     21.45 o 
  -5   9   6       17.83       21.32     20.33 o 
  -4   9   6       35.39       48.97     19.23 o 
  -3   9   6       39.92       39.01     18.91 o 
  -2   9   6       38.12       66.76     23.41 o 
  -1   9   6       66.87       38.11     19.59 o 
   0   9   6        5.16       11.12     17.71 o 
   1   9   6       20.38       18.36     21.11 o 
   2   9   6        6.63        9.38     16.39 o 
   3   9   6      212.88      190.12     19.97 o 
   4   9   6      110.41       95.26     17.66 o 
   5   9   6       65.40       57.98     21.11 o 
   6   9   6      126.98      116.38     21.27 o 
   7   9   6       36.43       26.39     20.88 o 
   8   9   6      138.04      123.65     19.86 o 
  -2  10   6       13.64       15.36     29.98 o 
  -1  10   6       28.42       16.74     21.17 o 
   0  10   6        0.17       10.81     23.69 o 
   1  10   6       62.71       69.19     21.80 o 
   2  10   6        5.30       22.60     23.37 o 
 -18   1   7      218.99      183.50     17.86 o 
 -17   1   7       68.51       86.65     16.40 o 
 -16   1   7      101.09       96.15     15.42 o 
 -15   1   7       68.17       69.34     15.00 o 
 -14   1   7       53.22       53.96     15.06 o 
 -13   1   7       74.11       73.15     14.79 o 
 -12   1   7       37.32       40.29     14.97 o 
 -11   1   7       53.74       51.37     14.20 o 
 -10   1   7      814.88      755.67     34.08 o 
  -9   1   7        1.88        2.55     18.46 o 
  -8   1   7     1099.57      972.22     33.13 o 
  -7   1   7       18.59        5.96     16.70 o 
  -6   1   7     2358.87     2357.95     40.64 o 
  -5   1   7       77.73      127.01     17.03 o 
  -4   1   7       41.02       18.59     18.58 o 
  -3   1   7      153.39      140.82     17.96 o 
  -2   1   7       45.36       49.82     19.52 o 
  -1   1   7      999.01     1109.69     27.27 o 
   0   1   7       68.49       78.82     21.17 o 
   1   1   7        2.73        5.87     19.90 o 
   2   1   7       11.35       33.54     16.79 o 
   3   1   7       68.86       74.04     16.38 o 
   4   1   7     1001.01      889.32     26.55 o 
   5   1   7       67.90       56.92     15.21 o 
   6   1   7     2308.75     2241.23     47.68 o 
   7   1   7      212.59      186.75     15.25 o 
   8   1   7      771.19      692.08     17.40 o 
   9   1   7       84.13       69.60     14.01 o 
  10   1   7      609.40      573.45     15.69 o 
  11   1   7       11.26        6.19     12.99 o 
  12   1   7        9.54       24.02     14.76 o 
  13   1   7       36.53       42.18     13.64 o 
  14   1   7      134.72      135.06     14.33 o 
  15   1   7      134.75      103.44     14.82 o 
  16   1   7      204.08      187.13     14.21 o 
  17   1   7        0.03        4.57     15.58 o 
 -18   2   7        2.04       10.84     17.34 o 
 -17   2   7       98.67       66.74     15.65 o 
 -16   2   7        0.57       14.38     15.00 o 
 -15   2   7       20.32       28.11     13.90 o 
 -14   2   7      802.12      742.89     19.00 o 
 -13   2   7       40.06       32.78     14.75 o 
 -12   2   7      959.93      928.29     21.53 o 
 -11   2   7       91.66       86.08     16.46 o 
 -10   2   7     1468.46     1358.70     84.34 o 
  -9   2   7      311.08      293.83     17.23 o 
  -8   2   7      589.14      544.22     20.44 o 
  -7   2   7       14.55       45.48     15.89 o 
  -6   2   7      486.44      462.37     19.13 o 
  -5   2   7       37.28       58.15     17.39 o 
  -4   2   7     5505.51     5357.91     95.17 o 
  -3   2   7      432.24      464.31     19.67 o 
  -2   2   7     5625.65     5100.19     75.20 o 
  -1   2   7      158.23      140.93     18.20 o 
   0   2   7       62.29       43.26     19.27 o 
   1   2   7      154.23      122.59     20.83 o 
   2   2   7    15192.48    14525.27    455.20 o 
   3   2   7      561.40      606.86     19.31 o 
   4   2   7      317.69      337.34     17.53 o 
   5   2   7      205.49      225.50     15.31 o 
   6   2   7      873.80      917.10     22.37 o 
   7   2   7       23.35       21.89     13.75 o 
   8   2   7     1138.59     1061.85     22.76 o 
   9   2   7       13.51       19.42     13.89 o 
  10   2   7      974.91      905.60     26.29 o 
  11   2   7        0.73       17.31     14.35 o 
  12   2   7      454.71      425.61     19.12 o 
  13   2   7      213.48      228.09     14.04 o 
  14   2   7      625.56      644.98     16.96 o 
  15   2   7       48.19       38.50     13.49 o 
  16   2   7        0.16        8.85     15.45 o 
  17   2   7       12.66       -1.60     15.31 o 
 -17   3   7       75.85       74.01     17.20 o 
 -16   3   7      194.05      186.36     14.82 o 
 -15   3   7        2.53       12.63     14.89 o 
 -14   3   7        7.66       24.53     14.75 o 
 -13   3   7      385.00      374.85     18.98 o 
 -12   3   7       11.61       24.03     15.39 o 
 -11   3   7       67.17       77.54     14.45 o 
 -10   3   7      130.13      156.17     17.78 o 
  -9   3   7      310.20      305.42     16.21 o 
  -8   3   7     1131.42     1108.19     30.22 o 
  -7   3   7      252.14      241.97     17.21 o 
  -6   3   7     1537.24     1426.83     46.00 o 
  -5   3   7     1165.05     1232.19     24.89 o 
  -4   3   7      662.91      611.57     20.39 o 
  -3   3   7      128.26      157.21     15.78 o 
  -2   3   7     4554.84     4610.33     67.43 o 
  -1   3   7      288.99      360.61     18.34 o 
   0   3   7       80.78       70.43     17.98 o 
   1   3   7        1.18        5.66     15.58 o 
   2   3   7     2183.14     1998.40     59.73 o 
   3   3   7       31.87       53.28     15.68 o 
   4   3   7     1207.52     1080.06     25.20 o 
   5   3   7      455.90      492.76     18.99 o 
   6   3   7     3001.55     2981.82     37.38 o 
   7   3   7      102.95      121.32     16.31 o 
   8   3   7      365.29      362.62     16.53 o 
   9   3   7       93.32       88.60     14.98 o 
  10   3   7       22.42       37.54     14.15 o 
  11   3   7       95.96       87.66     14.95 o 
  12   3   7        0.28       10.92     14.49 o 
  13   3   7        6.26       26.54     13.57 o 
  14   3   7        0.07        3.92     15.02 o 
  15   3   7      136.52      115.46     18.28 o 
  16   3   7      145.74      136.36     15.80 o 
  17   3   7        0.99       13.40     17.27 o 
 -16   4   7       17.17       25.63     18.10 o 
 -15   4   7       66.90       51.84     15.48 o 
 -14   4   7       19.24       16.06     16.25 o 
 -13   4   7       57.69       89.48     16.73 o 
 -12   4   7       90.71       99.23     15.45 o 
 -11   4   7       34.48       35.78     16.80 o 
 -10   4   7      110.40      115.44     18.10 o 
  -9   4   7     1144.18     1132.48     23.83 o 
  -8   4   7      403.95      407.82     21.98 o 
  -7   4   7       28.50       42.18     15.34 o 
  -6   4   7      118.10      144.33     16.14 o 
  -5   4   7       40.16       41.05     15.81 o 
  -4   4   7        8.11        3.05     15.76 o 
  -3   4   7      580.25      636.18     22.45 o 
  -2   4   7      358.22      347.62     20.99 o 
  -1   4   7     1614.05     1584.21     28.28 o 
   0   4   7      699.85      663.10     24.20 o 
   1   4   7        6.02       15.01     17.34 o 
   2   4   7       91.01       86.46     15.75 o 
   3   4   7       88.76       77.48     18.55 o 
   4   4   7      146.48      115.69     17.88 o 
   5   4   7        8.54       25.43     16.97 o 
   6   4   7       12.65       11.46     13.96 o 
   7   4   7       20.33       28.42     15.81 o 
   8   4   7       68.90       48.76     14.61 o 
   9   4   7       14.34       17.28     14.64 o 
  10   4   7        7.00        7.47     13.51 o 
  11   4   7       19.41       19.51     14.63 o 
  12   4   7       64.96       71.97     16.36 o 
  13   4   7      107.40      126.16     16.57 o 
  14   4   7      173.87      166.35     18.03 o 
  15   4   7       51.68       19.57     15.68 o 
  16   4   7        0.76       11.75     18.36 o 
 -16   5   7       26.31       24.52     17.83 o 
 -15   5   7       22.50       51.61     18.05 o 
 -14   5   7      283.59      267.50     18.29 o 
 -13   5   7       13.31       12.54     15.80 o 
 -12   5   7       75.83      103.66     18.26 o 
 -11   5   7       44.15       53.97     17.15 o 
 -10   5   7      649.63      650.92     20.42 o 
  -9   5   7      241.70      256.20     17.07 o 
  -8   5   7      328.80      298.04     16.00 o 
  -7   5   7     1164.62     1189.12     30.70 o 
  -6   5   7       28.49       37.63     14.99 o 
  -5   5   7      249.48      256.58     17.07 o 
  -4   5   7       18.21       31.19     18.29 o 
  -3   5   7      138.31      156.32     18.75 o 
  -2   5   7      270.32      268.91     18.78 o 
  -1   5   7       83.54       97.30     18.68 o 
   0   5   7       63.67       49.04     18.99 o 
   1   5   7      398.51      312.62     20.11 o 
   2   5   7       58.28       39.54     17.78 o 
   3   5   7      215.47      175.30     17.65 o 
   4   5   7       52.83       47.02     14.94 o 
   5   5   7      198.71      204.19     17.03 o 
   6   5   7       36.77       27.42     17.60 o 
   7   5   7      280.96      269.90     17.52 o 
   8   5   7     1379.69     1410.81     23.39 o 
   9   5   7       51.89       55.31     13.09 o 
  10   5   7       41.90       60.36     14.97 o 
  11   5   7        0.49       21.51     14.37 o 
  12   5   7        2.69       23.90     15.19 o 
  13   5   7       16.13       23.39     15.16 o 
  14   5   7        3.27       11.22     19.16 o 
  15   5   7        0.08        6.41     18.61 o 
 -14   6   7       52.32       50.03     18.30 o 
 -13   6   7       92.60       84.65     18.91 o 
 -12   6   7      969.71      903.49     20.60 o 
 -11   6   7       21.99       37.67     14.63 o 
 -10   6   7       13.66       21.50     15.90 o 
  -9   6   7        5.40       36.59     17.12 o 
  -8   6   7      226.17      202.21     16.23 o 
  -7   6   7       76.88       79.56     15.95 o 
  -6   6   7      763.51      742.64     19.76 o 
  -5   6   7      700.47      712.64     19.84 o 
  -4   6   7      460.34      462.76     19.78 o 
  -3   6   7     1285.89     1266.65     27.39 o 
  -2   6   7      411.19      427.62     20.37 o 
  -1   6   7       18.70       33.90     16.11 o 
   0   6   7      916.28      930.27     24.19 o 
   1   6   7      513.43      532.20     20.31 o 
   2   6   7      245.16      231.19     17.95 o 
   3   6   7       43.29       56.91     16.14 o 
   4   6   7     1499.10     1568.37     24.45 o 
   5   6   7       35.39       54.39     15.27 o 
   6   6   7        0.22       18.40     16.49 o 
   7   6   7       10.14       13.85     16.59 o 
   8   6   7      279.94      236.98     17.62 o 
   9   6   7      358.41      313.93     17.13 o 
  10   6   7       64.14       74.57     15.74 o 
  11   6   7      267.32      229.96     15.67 o 
  12   6   7      918.84      791.24     26.81 o 
  13   6   7      298.17      259.48     19.64 o 
  14   6   7        1.08        5.08     15.93 o 
 -13   7   7       51.06       69.22     17.82 o 
 -12   7   7      205.77      170.43     18.87 o 
 -11   7   7       37.71       43.25     17.95 o 
 -10   7   7      263.51      249.37     17.39 o 
  -9   7   7       31.06       36.47     16.95 o 
  -8   7   7       96.39       86.04     16.24 o 
  -7   7   7      796.89      779.91     20.17 o 
  -6   7   7      171.19      165.11     18.65 o 
  -5   7   7       65.59       64.96     16.08 o 
  -4   7   7      307.16      325.84     19.50 o 
  -3   7   7       87.93      106.30     16.30 o 
  -2   7   7      119.09      124.35     17.41 o 
  -1   7   7      163.94      151.36     17.73 o 
   0   7   7      602.39      627.41     23.11 o 
   1   7   7      129.06      145.49     18.02 o 
   2   7   7       16.54       34.56     16.85 o 
   3   7   7      159.08      155.20     17.12 o 
   4   7   7     2091.23     2166.05     26.53 o 
   5   7   7      490.49      528.32     20.96 o 
   6   7   7      569.31      587.12     20.35 o 
   7   7   7       38.20       33.56     16.83 o 
   8   7   7        0.05       12.48     16.93 o 
   9   7   7      252.63      259.38     18.47 o 
  10   7   7       49.31       54.78     15.95 o 
  11   7   7       26.96       17.22     17.78 o 
  12   7   7       30.26       28.05     17.22 o 
 -11   8   7      269.40      243.37     18.76 o 
 -10   8   7       33.52       23.88     17.77 o 
  -9   8   7      138.00      140.26     18.09 o 
  -8   8   7        0.70       -0.34     16.44 o 
  -7   8   7      136.18      133.64     17.73 o 
  -6   8   7       17.51       30.74     18.81 o 
  -5   8   7      166.76      197.59     18.38 o 
  -4   8   7      138.37      147.57     19.30 o 
  -3   8   7     1008.61      998.11     24.76 o 
  -2   8   7        0.24       11.83     19.67 o 
  -1   8   7       50.90       65.71     22.85 o 
   0   8   7      220.49      221.68     24.14 o 
   1   8   7      214.92      249.84     20.06 o 
   2   8   7      191.15      199.63     19.54 o 
   3   8   7      212.00      236.45     19.50 o 
   4   8   7        5.06       12.90     17.14 o 
   5   8   7       46.99       38.79     17.58 o 
   6   8   7        2.55        6.18     18.99 o 
   7   8   7        3.44       27.68     18.72 o 
   8   8   7       14.70       27.72     17.96 o 
   9   8   7       72.53       75.73     20.22 o 
  10   8   7       26.00       24.39     18.39 o 
  -7   9   7      214.12      182.36     21.36 o 
  -6   9   7        3.46       16.84     17.41 o 
  -5   9   7      250.29      260.84     22.25 o 
  -4   9   7       83.18       76.72     17.72 o 
  -3   9   7      421.02      446.13     24.72 o 
  -2   9   7        1.14       -0.43     18.38 o 
  -1   9   7        0.31       11.43     21.35 o 
   0   9   7        7.54        7.68     20.28 o 
   1   9   7      225.77      248.02     22.19 o 
   2   9   7        1.72      -10.90     20.30 o 
   3   9   7      249.15      253.03     23.20 o 
   4   9   7        8.64       24.82     20.09 o 
   5   9   7      196.57      187.97     21.50 o 
   6   9   7       15.11       40.60     20.74 o 
   7   9   7      249.65      255.96     21.53 o 
 -18   0   8       89.62       92.97     22.60 o 
 -17   0   8      394.40      344.22     26.30 o 
 -16   0   8        2.66        4.94     20.03 o 
 -15   0   8        9.82        8.57     20.97 o 
 -14   0   8       48.69       34.11     20.40 o 
 -13   0   8        1.89       16.82     19.63 o 
 -12   0   8      503.81      441.70     44.22 o 
 -11   0   8      283.98      324.11     40.94 o 
 -10   0   8      250.54      232.97     25.00 o 
  -9   0   8     2475.47     2510.93     38.93 o 
  -8   0   8      397.58      401.79     24.08 o 
  -7   0   8      411.47      424.60     26.58 o 
  -6   0   8      579.27      633.28     33.24 o 
  -5   0   8      210.95      250.86     22.89 o 
  -4   0   8      790.23      787.91     31.55 o 
  -3   0   8     4748.06     4545.97    142.09 o 
  -2   0   8      305.43      234.77     25.20 o 
  -1   0   8     1071.12     1027.80     74.76 o 
   0   0   8     3404.14     3189.72    141.23 o 
   1   0   8     4642.04     4769.85    178.97 o 
   2   0   8      133.35       68.65     27.87 o 
   3   0   8      726.10      700.90     55.43 o 
   4   0   8     1441.90     1584.88     46.02 o 
   5   0   8      131.32      159.02     21.64 o 
   6   0   8      116.78       88.61     24.13 o 
   7   0   8     1376.04     1485.95     59.37 o 
   8   0   8      326.59      314.50     21.53 o 
   9   0   8     1015.62      998.49     52.37 o 
  10   0   8      840.41      759.45     38.56 o 
  11   0   8        0.57       10.96     21.10 o 
  12   0   8      127.68      145.57     17.65 o 
  13   0   8        2.27        3.27     18.91 o 
  14   0   8       68.35       84.15     26.92 o 
  15   0   8       14.60       29.11     18.71 o 
  16   0   8      378.78      364.02     23.55 o 
  17   0   8      223.82      208.83     21.90 o 
 -18   1   8       15.86       29.52     16.18 o 
 -17   1   8        0.65       18.34     17.68 o 
 -16   1   8      111.59       98.73     15.16 o 
 -15   1   8      169.70      175.22     15.10 o 
 -14   1   8       13.97       15.20     14.86 o 
 -13   1   8      784.49      771.90     21.42 o 
 -12   1   8       22.26       30.69     18.46 o 
 -11   1   8      188.31      180.20     17.70 o 
 -10   1   8      670.61      660.18     20.05 o 
  -9   1   8       36.18       33.78     16.25 o 
  -8   1   8      836.64      795.47     20.56 o 
  -7   1   8       17.35       10.97     16.78 o 
  -6   1   8       44.10       49.95     15.73 o 
  -5   1   8      823.80      828.44     24.65 o 
  -4   1   8       95.15       91.08     19.33 o 
  -3   1   8      180.76      162.04     17.74 o 
  -2   1   8     1387.95     1551.33     60.96 o 
  -1   1   8      515.19      569.25     19.92 o 
   0   1   8     1050.28     1090.78     34.22 o 
   1   1   8       82.87       90.45     18.73 o 
   2   1   8      390.13      495.31     18.75 o 
   3   1   8      401.15      356.06     17.94 o 
   4   1   8      561.97      508.31     19.29 o 
   5   1   8      132.31      118.11     15.64 o 
   6   1   8      489.00      472.09     17.43 o 
   7   1   8       77.81       90.17     13.75 o 
   8   1   8      717.62      655.19     16.73 o 
   9   1   8      105.34      107.49     14.57 o 
  10   1   8      386.65      374.37     16.02 o 
  11   1   8      187.01      173.76     14.01 o 
  12   1   8      193.25      194.16     14.68 o 
  13   1   8      209.95      223.83     15.29 o 
  14   1   8      159.87      165.58     15.82 o 
  15   1   8        7.63       19.77     14.15 o 
  16   1   8      113.75      101.67     13.99 o 
  17   1   8        1.95       14.48     15.99 o 
 -17   2   8        0.00       -1.01     16.49 o 
 -16   2   8        4.95       -2.95     15.75 o 
 -15   2   8        3.76        1.14     14.76 o 
 -14   2   8       27.57       25.38     15.48 o 
 -13   2   8       56.85       45.77     15.50 o 
 -12   2   8        0.21       22.48     17.10 o 
 -11   2   8      289.56      313.21     19.16 o 
 -10   2   8        3.56        7.03     17.09 o 
  -9   2   8      472.18      476.78     19.77 o 
  -8   2   8        3.97      -15.55     15.98 o 
  -7   2   8        8.06        0.66     15.69 o 
  -6   2   8       22.77       42.18     17.16 o 
  -5   2   8      117.69      118.13     17.61 o 
  -4   2   8      374.68      461.81     19.38 o 
  -3   2   8      783.62      893.23     25.43 o 
  -2   2   8        0.18       -4.91     18.81 o 
  -1   2   8      176.90      175.52     17.13 o 
   0   2   8      292.26      396.47     19.20 o 
   1   2   8       10.38       34.91     21.82 o 
   2   2   8       78.45       89.52     16.20 o 
   3   2   8       49.26       40.15     15.27 o 
   4   2   8       24.20       53.80     15.69 o 
   5   2   8       92.37       58.31     16.16 o 
   6   2   8      224.22      208.85     16.23 o 
   7   2   8        9.99       19.34     15.54 o 
   8   2   8       92.38       98.01     13.68 o 
   9   2   8       52.74       62.20     14.49 o 
  10   2   8       36.71       32.62     14.64 o 
  11   2   8      174.53      157.81     13.43 o 
  12   2   8        8.39       17.93     13.40 o 
  13   2   8      261.77      236.43     14.46 o 
  14   2   8       48.37       44.03     14.21 o 
  15   2   8        2.39        7.29     13.92 o 
  16   2   8      110.68       92.73     16.67 o 
  17   2   8       15.97       25.36     14.92 o 
 -17   3   8       27.97       33.90     15.94 o 
 -16   3   8       85.93       50.48     15.51 o 
 -15   3   8        5.13       14.01     14.26 o 
 -14   3   8       30.39       45.73     16.30 o 
 -13   3   8      117.81      118.99     19.59 o 
 -12   3   8      663.03      662.01     26.32 o 
 -11   3   8       98.22       98.22     15.90 o 
 -10   3   8      384.27      345.00     17.47 o 
  -9   3   8      284.92      288.69     17.36 o 
  -8   3   8      475.38      440.31     18.04 o 
  -7   3   8      160.45      150.34     15.75 o 
  -6   3   8      281.36      296.49     18.18 o 
  -5   3   8       32.97       28.76     17.12 o 
  -4   3   8       20.17       14.05     16.71 o 
  -3   3   8      323.87      336.54     19.57 o 
  -2   3   8     1208.68     1263.13     22.72 o 
  -1   3   8     2406.02     2310.09     45.86 o 
   0   3   8        8.91        4.81     17.57 o 
   1   3   8     1917.21     1963.25     34.34 o 
   2   3   8      248.44      308.15     16.72 o 
   3   3   8      111.15       79.29     15.46 o 
   4   3   8      629.20      633.52     18.65 o 
   5   3   8      120.56      114.06     16.16 o 
   6   3   8      383.20      378.63     18.61 o 
   7   3   8       29.03       40.24     14.01 o 
   8   3   8     1066.05     1054.45     32.00 o 
   9   3   8        4.57       11.71     13.81 o 
  10   3   8      110.86      100.91     13.14 o 
  11   3   8       26.38       24.08     15.01 o 
  12   3   8       74.22       70.38     13.27 o 
  13   3   8        8.92       30.72     14.76 o 
  14   3   8      201.30      180.02     16.76 o 
  15   3   8      167.65      166.04     15.74 o 
  16   3   8      117.63       64.44     16.80 o 
 -16   4   8      569.65      464.42     20.63 o 
 -15   4   8       17.57       35.38     18.43 o 
 -14   4   8       11.25       36.05     18.74 o 
 -13   4   8       64.53       70.27     17.81 o 
 -12   4   8      168.14      173.04     17.71 o 
 -11   4   8      127.18      113.81     15.60 o 
 -10   4   8      253.06      263.66     16.45 o 
  -9   4   8        4.67       23.25     15.62 o 
  -8   4   8       53.35       52.40     16.99 o 
  -7   4   8      359.49      375.78     17.52 o 
  -6   4   8       10.59       26.86     16.90 o 
  -5   4   8     1024.99      940.56     22.35 o 
  -4   4   8      230.82      217.15     17.85 o 
  -3   4   8      538.50      494.09     19.74 o 
  -2   4   8      620.31      548.60     22.96 o 
  -1   4   8      435.29      414.09     19.22 o 
   0   4   8     3888.50     4137.96     56.08 o 
   1   4   8       53.18       73.10     15.86 o 
   2   4   8      484.43      478.17     20.19 o 
   3   4   8      508.01      448.18     17.52 o 
   4   4   8       68.41       56.80     16.04 o 
   5   4   8      494.80      506.44     19.00 o 
   6   4   8       13.25       27.87     14.83 o 
   7   4   8      389.22      430.69     19.12 o 
   8   4   8      940.96      927.93     27.50 o 
   9   4   8      242.17      230.20     17.62 o 
  10   4   8      157.66      157.49     14.61 o 
  11   4   8      156.16      150.23     16.88 o 
  12   4   8       58.35       68.68     15.19 o 
  13   4   8        0.07       -2.78     15.12 o 
  14   4   8      346.44      297.51     17.05 o 
  15   4   8        0.07        0.40     16.57 o 
  16   4   8       84.37       70.14     15.55 o 
 -15   5   8       63.09       78.20     19.27 o 
 -14   5   8      177.63      176.71     17.88 o 
 -13   5   8        1.57        4.78     16.78 o 
 -12   5   8       95.63       97.85     17.91 o 
 -11   5   8      553.42      510.64     18.90 o 
 -10   5   8      252.13      244.73     17.27 o 
  -9   5   8       16.88       28.98     15.03 o 
  -8   5   8      375.75      392.51     16.62 o 
  -7   5   8      151.04      188.94     16.45 o 
  -6   5   8        0.05       20.71     14.57 o 
  -5   5   8      396.64      400.12     18.27 o 
  -4   5   8        3.00       -9.78     16.61 o 
  -3   5   8     1130.47     1136.31     23.75 o 
  -2   5   8      896.36      891.55     20.29 o 
  -1   5   8      679.06      635.51     22.02 o 
   0   5   8       15.30       22.80     14.55 o 
   1   5   8      414.66      405.15     18.21 o 
   2   5   8      272.45      278.33     15.89 o 
   3   5   8        0.20       11.16     15.44 o 
   4   5   8      183.13      166.21     17.73 o 
   5   5   8       16.21       16.09     17.51 o 
   6   5   8     1774.44     1714.84     47.48 o 
   7   5   8       16.18       21.50     19.07 o 
   8   5   8      162.16      160.06     15.80 o 
   9   5   8      618.50      603.96     22.29 o 
  10   5   8      140.59      124.18     16.66 o 
  11   5   8      144.86      129.83     17.76 o 
  12   5   8       31.91       29.73     15.62 o 
  13   5   8      287.09      254.24     17.42 o 
  14   5   8        2.72       12.10     16.02 o 
  15   5   8        2.38       21.64     18.97 o 
 -14   6   8       60.23       65.77     19.22 o 
 -13   6   8        4.08       14.29     17.39 o 
 -12   6   8      146.08      144.55     18.78 o 
 -11   6   8      218.77      243.68     17.37 o 
 -10   6   8       20.18       33.61     15.80 o 
  -9   6   8      373.77      360.92     17.96 o 
  -8   6   8       92.29       68.67     16.72 o 
  -7   6   8       77.85       74.58     16.76 o 
  -6   6   8       30.82       35.66     15.69 o 
  -5   6   8      398.63      378.70     17.43 o 
  -4   6   8       49.13       74.53     17.06 o 
  -3   6   8       21.11       34.19     15.75 o 
  -2   6   8      685.12      671.80     19.76 o 
  -1   6   8       81.48       99.53     17.69 o 
   0   6   8      202.06      208.42     18.09 o 
   1   6   8      116.27      141.54     16.85 o 
   2   6   8     1102.82     1036.71     20.92 o 
   3   6   8      105.71      101.32     16.16 o 
   4   6   8      491.31      484.74     19.55 o 
   5   6   8      513.80      496.59     18.57 o 
   6   6   8        3.26       -4.51     15.24 o 
   7   6   8        0.26       18.10     16.63 o 
   8   6   8       24.55       47.03     16.65 o 
   9   6   8        0.60       -4.33     15.95 o 
  10   6   8       69.31       52.14     16.81 o 
  11   6   8      648.76      585.65     19.63 o 
  12   6   8      123.54      113.08     18.02 o 
  13   6   8       54.23       66.39     16.94 o 
 -12   7   8       42.72       38.75     19.61 o 
 -11   7   8       30.37       42.17     16.30 o 
 -10   7   8      531.34      500.72     19.83 o 
  -9   7   8       48.15       72.28     17.41 o 
  -8   7   8       61.83       70.93     16.62 o 
  -7   7   8      464.48      472.79     19.27 o 
  -6   7   8      425.33      435.76     18.97 o 
  -5   7   8      754.85      712.38     21.72 o 
  -4   7   8      347.55      361.05     19.29 o 
  -3   7   8      143.36      136.35     15.38 o 
  -2   7   8      589.08      595.79     18.79 o 
  -1   7   8      214.57      200.13     16.32 o 
   0   7   8       71.65       58.73     16.08 o 
   1   7   8        0.66       -4.04     15.09 o 
   2   7   8       59.05       61.78     17.05 o 
   3   7   8      361.14      416.57     20.61 o 
   4   7   8       17.08        4.67     16.79 o 
   5   7   8      221.23      240.09     16.96 o 
   6   7   8      487.79      484.75     20.63 o 
   7   7   8       64.16       74.92     16.98 o 
   8   7   8       14.89       31.59     16.51 o 
   9   7   8       98.35      129.35     17.21 o 
  10   7   8       18.51       22.10     19.25 o 
  11   7   8      138.88      117.10     18.42 o 
  12   7   8       45.74       29.32     18.70 o 
 -10   8   8       23.51        6.38     19.92 o 
  -9   8   8       26.29       21.38     18.50 o 
  -8   8   8        6.89        6.13     17.23 o 
  -7   8   8       12.21       16.71     16.34 o 
  -6   8   8       61.18       35.53     16.94 o 
  -5   8   8        1.72        4.21     18.37 o 
  -4   8   8       55.06       52.81     17.81 o 
  -3   8   8      306.08      300.08     20.01 o 
  -2   8   8     1214.42     1330.07     25.85 o 
  -1   8   8      555.77      589.32     22.97 o 
   0   8   8       50.97       54.84     17.11 o 
   1   8   8       67.30       82.98     21.09 o 
   2   8   8       50.08       70.85     20.96 o 
   3   8   8      372.80      377.75     18.55 o 
   4   8   8      185.34      173.83     19.26 o 
   5   8   8       59.87       80.82     18.97 o 
   6   8   8      277.28      263.84     18.34 o 
   7   8   8       10.23       22.53     18.95 o 
   8   8   8       74.86       72.64     17.68 o 
   9   8   8       58.20       42.94     20.70 o 
  -7   9   8       15.16       27.46     19.99 o 
  -6   9   8       19.68       22.73     17.83 o 
  -5   9   8       14.37       13.19     18.54 o 
  -4   9   8        8.93        6.61     18.72 o 
  -3   9   8       45.25       51.68     19.62 o 
  -2   9   8      170.20      159.24     20.29 o 
  -1   9   8      133.19      111.82     23.77 o 
   0   9   8      230.32      213.59     20.75 o 
   1   9   8      139.11      137.76     21.25 o 
   2   9   8      327.93      304.10     25.09 o 
   3   9   8       25.89       26.69     21.20 o 
   4   9   8       66.58       40.44     20.79 o 
   5   9   8        9.72       24.86     16.98 o 
   6   9   8       35.26       53.45     19.33 o 
 -17   1   9      157.05      123.79     18.22 o 
 -16   1   9        2.95        1.78     14.68 o 
 -15   1   9      200.51      207.63     16.81 o 
 -14   1   9      174.53      149.80     15.43 o 
 -13   1   9       27.49       46.06     14.24 o 
 -12   1   9        0.01       20.54     15.64 o 
 -11   1   9      572.35      536.63     23.03 o 
 -10   1   9      276.26      246.11     17.38 o 
  -9   1   9      850.14      874.85     27.59 o 
  -8   1   9      857.31      769.34     29.17 o 
  -7   1   9       95.13      128.69     15.48 o 
  -6   1   9      160.82      153.30     17.28 o 
  -5   1   9       19.52        8.36     16.47 o 
  -4   1   9      819.67      762.61     28.98 o 
  -3   1   9      113.00       95.48     16.99 o 
  -2   1   9       45.99       77.41     17.01 o 
  -1   1   9     6360.34     6099.60    144.77 o 
   0   1   9       18.97        5.87     17.14 o 
   1   1   9     2123.96     2032.68     40.93 o 
   2   1   9      292.49      297.72     19.31 o 
   3   1   9      168.96      223.11     15.65 o 
   4   1   9        1.15       10.21     15.92 o 
   5   1   9      110.02      122.39     17.06 o 
   6   1   9      939.88      903.05     19.04 o 
   7   1   9       43.79       43.09     15.50 o 
   8   1   9      446.57      450.90     15.55 o 
   9   1   9      283.15      226.28     16.10 o 
  10   1   9      106.54      129.37     14.98 o 
  11   1   9      134.81      142.26     13.08 o 
  12   1   9      195.71      163.40     15.19 o 
  13   1   9      103.57      100.67     14.48 o 
  14   1   9       74.50       66.08     13.79 o 
  15   1   9      247.34      258.05     15.79 o 
  16   1   9       39.93       34.00     13.66 o 
  17   1   9       69.19       72.75     15.65 o 
 -17   2   9      320.73      289.91     17.18 o 
 -16   2   9       46.62       31.67     16.72 o 
 -15   2   9      454.14      433.46     16.88 o 
 -14   2   9       43.47       63.43     15.99 o 
 -13   2   9        0.11        7.37     13.95 o 
 -12   2   9      111.10      104.98     16.59 o 
 -11   2   9      831.24      843.74     19.28 o 
 -10   2   9       66.21       57.25     17.85 o 
  -9   2   9     1369.18     1353.31     29.24 o 
  -8   2   9      141.55      123.40     16.29 o 
  -7   2   9     1712.11     1727.78     49.19 o 
  -6   2   9       21.65       33.74     16.81 o 
  -5   2   9     1640.72     1454.65     50.12 o 
  -4   2   9        2.07        2.11     18.18 o 
  -3   2   9      526.58      391.33     21.21 o 
  -2   2   9      757.76      718.29     24.22 o 
  -1   2   9       25.03       32.06     19.31 o 
   0   2   9     1562.28     1441.33     44.71 o 
   1   2   9      234.96      173.31     17.58 o 
   2   2   9      548.84      588.98     27.11 o 
   3   2   9      721.90      611.84     19.32 o 
   4   2   9       34.97       56.40     16.19 o 
   5   2   9     1461.85     1432.47     36.34 o 
   6   2   9       38.57       30.54     15.43 o 
   7   2   9     1467.73     1462.25     38.32 o 
   8   2   9      457.66      447.89     16.12 o 
   9   2   9      992.16     1028.63     33.17 o 
  10   2   9      664.78      691.81     21.40 o 
  11   2   9      127.97      121.87     14.72 o 
  12   2   9      202.27      188.05     14.46 o 
  13   2   9       87.72       63.44     14.56 o 
  14   2   9        3.44       -4.91     13.93 o 
  15   2   9      200.32      158.35     16.07 o 
  16   2   9       42.84       38.38     16.15 o 
 -16   3   9       79.83       58.20     16.57 o 
 -15   3   9      278.76      294.87     15.85 o 
 -14   3   9       29.10       32.75     14.83 o 
 -13   3   9      778.45      703.60     25.12 o 
 -12   3   9      241.12      240.41     15.89 o 
 -11   3   9       97.10       78.58     15.20 o 
 -10   3   9      278.25      250.02     17.75 o 
  -9   3   9      318.80      309.67     17.53 o 
  -8   3   9       30.18       34.94     16.59 o 
  -7   3   9      253.30      248.66     17.39 o 
  -6   3   9        8.20       -2.84     14.45 o 
  -5   3   9      353.03      347.97     17.27 o 
  -4   3   9      900.31      841.68     20.01 o 
  -3   3   9      422.92      389.97     20.60 o 
  -2   3   9      484.42      483.15     21.15 o 
  -1   3   9     4167.37     4004.81    165.04 o 
   0   3   9      229.41      206.73     19.45 o 
   1   3   9     1951.78     1933.56     40.79 o 
   2   3   9      512.35      492.27     18.53 o 
   3   3   9      216.05      201.06     16.24 o 
   4   3   9       61.38       59.98     14.68 o 
   5   3   9       21.72       39.38     14.42 o 
   6   3   9      139.33      146.26     16.14 o 
   7   3   9      218.16      225.18     15.33 o 
   8   3   9      627.74      603.71     16.93 o 
   9   3   9      184.36      156.75     14.61 o 
  10   3   9        9.39       33.07     14.14 o 
  11   3   9     1351.87     1325.17     24.71 o 
  12   3   9       14.73       35.63     13.00 o 
  13   3   9       90.81      103.88     14.31 o 
  14   3   9        6.65       10.34     13.43 o 
  15   3   9        5.06       11.20     15.12 o 
  16   3   9      109.34       93.76     15.92 o 
 -16   4   9       57.10       59.46     17.59 o 
 -15   4   9       27.12       45.65     17.53 o 
 -14   4   9        6.55       22.82     16.47 o 
 -13   4   9       67.67       81.08     17.09 o 
 -12   4   9      562.11      565.11     18.94 o 
 -11   4   9        4.24      -10.15     16.96 o 
 -10   4   9      614.48      576.64     17.56 o 
  -9   4   9     1215.84     1284.29     25.44 o 
  -8   4   9        9.22        2.24     15.09 o 
  -7   4   9      158.23      143.60     15.02 o 
  -6   4   9       17.64       24.84     15.18 o 
  -5   4   9      750.11      731.05     20.22 o 
  -4   4   9      935.16      969.01     21.96 o 
  -3   4   9       82.56       44.41     15.78 o 
  -2   4   9      185.18      197.60     17.17 o 
  -1   4   9      777.49      795.16     21.29 o 
   0   4   9      455.78      466.39     19.92 o 
   1   4   9       19.37       52.18     17.81 o 
   2   4   9        9.98       18.77     17.55 o 
   3   4   9      813.39      771.76     20.54 o 
   4   4   9      640.37      572.73     17.77 o 
   5   4   9       54.64       33.83     16.59 o 
   6   4   9      389.51      363.97     16.43 o 
   7   4   9      610.00      629.84     16.86 o 
   8   4   9       14.61       24.91     14.17 o 
   9   4   9        0.97        7.01     13.22 o 
  10   4   9       12.22       18.53     15.96 o 
  11   4   9      263.41      258.37     15.87 o 
  12   4   9        2.66       14.73     14.54 o 
  13   4   9        5.40        1.66     15.18 o 
  14   4   9        0.52       16.77     17.52 o 
  15   4   9      465.44      366.02     19.53 o 
 -15   5   9      225.19      181.31     21.96 o 
 -14   5   9      180.58      164.97     18.50 o 
 -13   5   9       49.99       60.21     17.46 o 
 -12   5   9       36.34       41.16     15.15 o 
 -11   5   9       58.72       76.00     16.36 o 
 -10   5   9      390.26      379.26     17.49 o 
  -9   5   9       18.59       23.50     16.12 o 
  -8   5   9      100.18      116.38     16.81 o 
  -7   5   9      445.15      431.12     20.92 o 
  -6   5   9      235.12      251.84     15.27 o 
  -5   5   9      507.54      499.30     19.19 o 
  -4   5   9      348.21      382.37     17.57 o 
  -3   5   9      629.73      587.12     18.98 o 
  -2   5   9       32.81       54.71     17.62 o 
  -1   5   9      592.40      619.15     22.13 o 
   0   5   9      672.86      635.40     23.56 o 
   1   5   9     1145.62     1193.84     34.54 o 
   2   5   9      814.33      859.92     20.02 o 
   3   5   9       18.43       55.20     16.66 o 
   4   5   9      471.21      472.16     18.41 o 
   5   5   9      360.25      320.94     18.20 o 
   6   5   9      193.60      221.99     15.92 o 
   7   5   9       96.05       81.54     15.10 o 
   8   5   9       88.61       89.63     16.60 o 
   9   5   9      109.69      115.27     16.26 o 
  10   5   9      244.59      230.94     17.07 o 
  11   5   9      188.40      204.66     16.01 o 
  12   5   9        3.70       12.00     16.29 o 
  13   5   9      184.90      162.06     18.31 o 
  14   5   9        2.97       -1.61     15.62 o 
 -13   6   9        4.55        7.92     17.09 o 
 -12   6   9       53.20       50.95     16.38 o 
 -11   6   9       30.67       54.29     17.53 o 
 -10   6   9        0.15      -15.14     15.14 o 
  -9   6   9      522.66      529.12     19.02 o 
  -8   6   9      198.35      198.71     17.40 o 
  -7   6   9      241.27      240.21     17.48 o 
  -6   6   9       32.17       48.14     16.71 o 
  -5   6   9      340.01      356.76     17.50 o 
  -4   6   9       50.28       80.37     17.28 o 
  -3   6   9      425.36      449.30     22.59 o 
  -2   6   9        4.67        5.45     15.48 o 
  -1   6   9       44.02       46.49     15.23 o 
   0   6   9        0.01       11.55     15.41 o 
   1   6   9      150.48      123.25     18.59 o 
   2   6   9      310.76      380.00     18.10 o 
   3   6   9       72.99       81.53     17.89 o 
   4   6   9       80.17       84.42     17.70 o 
   5   6   9      105.29      118.85     17.19 o 
   6   6   9      162.93      143.34     18.13 o 
   7   6   9      152.24      146.18     19.51 o 
   8   6   9      229.50      221.72     18.04 o 
   9   6   9      102.93      120.72     17.47 o 
  10   6   9      192.99      207.86     18.58 o 
  11   6   9      125.02      163.55     20.53 o 
  12   6   9        1.30        6.41     19.70 o 
  13   6   9       67.73       73.06     19.27 o 
 -12   7   9        0.01        8.09     18.56 o 
 -11   7   9      210.19      213.14     18.66 o 
 -10   7   9       27.63       31.69     17.60 o 
  -9   7   9       15.80       20.71     14.24 o 
  -8   7   9       15.12       25.44     16.06 o 
  -7   7   9       23.88       16.66     14.69 o 
  -6   7   9        0.56        8.92     15.16 o 
  -5   7   9       42.52       66.78     17.08 o 
  -4   7   9      299.84      332.62     19.51 o 
  -3   7   9      208.99      184.22     18.17 o 
  -2   7   9      187.98      165.74     18.91 o 
  -1   7   9       97.31      118.63     17.58 o 
   0   7   9       39.11       49.89     15.84 o 
   1   7   9      650.70      704.48     22.08 o 
   2   7   9      115.05      119.83     17.05 o 
   3   7   9      151.81      160.87     16.32 o 
   4   7   9      109.06      130.36     16.96 o 
   5   7   9       63.99       77.17     17.75 o 
   6   7   9      166.89      187.42     20.09 o 
   7   7   9       19.56       24.14     16.70 o 
   8   7   9       37.20       20.87     17.06 o 
   9   7   9      436.92      410.22     21.15 o 
  10   7   9       36.94       49.84     19.67 o 
  11   7   9       50.47       54.22     20.28 o 
  -9   8   9        2.47       17.21     19.17 o 
  -8   8   9       59.26       58.46     18.59 o 
  -7   8   9      321.55      301.36     20.49 o 
  -6   8   9      200.74      207.60     17.53 o 
  -5   8   9       15.56       27.36     19.42 o 
  -4   8   9      657.60      652.55     18.92 o 
  -3   8   9        0.38       36.25     18.41 o 
  -2   8   9       53.66       55.86     18.59 o 
  -1   8   9       70.59       79.63     19.47 o 
   0   8   9       97.14      100.63     18.83 o 
   1   8   9      762.65      759.27     22.22 o 
   2   8   9      426.06      458.85     19.65 o 
   3   8   9      126.76      112.72     17.94 o 
   4   8   9      113.75      111.63     20.32 o 
   5   8   9       34.56       35.40     20.18 o 
   6   8   9      135.27      134.91     19.56 o 
   7   8   9        9.26       30.07     21.23 o 
   8   8   9       91.00      108.86     20.05 o 
   9   8   9       15.32       23.26     20.89 o 
  -5   9   9        8.70       22.89     18.10 o 
  -4   9   9        0.06       14.22     18.39 o 
  -3   9   9      290.10      274.52     22.51 o 
  -2   9   9      789.06      753.46     34.53 o 
  -1   9   9       17.81       -6.44     17.51 o 
   0   9   9      809.96      739.17     24.83 o 
   1   9   9      286.05      261.65     25.64 o 
   2   9   9        0.83        8.47     19.99 o 
   3   9   9       83.26       69.78     20.43 o 
   4   9   9       65.32       57.96     20.76 o 
   5   9   9        1.84        6.19     21.36 o 
 -17   0  10      418.42      385.58     24.31 o 
 -16   0  10      369.24      300.72     23.47 o 
 -15   0  10        0.97        2.40     21.88 o 
 -14   0  10       27.48       58.00     19.85 o 
 -13   0  10       99.94      136.17     22.17 o 
 -12   0  10       66.92       58.82     24.02 o 
 -11   0  10      380.99      430.78     26.21 o 
 -10   0  10       55.89       36.02     26.26 o 
  -9   0  10     1512.55     1427.64     54.46 o 
  -8   0  10        0.35      200.87    131.29 o 
  -7   0  10     2194.93     2086.49     77.58 o 
  -6   0  10      777.64      802.30     34.89 o 
  -5   0  10       54.93        1.93     30.64 o 
  -4   0  10        0.55      -16.69     26.21 o 
  -3   0  10       65.89       94.30     24.32 o 
  -2   0  10      662.76      750.74     65.98 o 
  -1   0  10       75.26       82.73     21.94 o 
   0   0  10      283.54      410.48     29.08 o 
   1   0  10      424.21      506.53     24.58 o 
   2   0  10      729.55      670.92     53.17 o 
   3   0  10        4.91       13.40     21.28 o 
   4   0  10     1451.93     1545.19     33.70 o 
   5   0  10      584.36      456.03     22.91 o 
   6   0  10        2.98        7.25     19.20 o 
   7   0  10     2618.81     2646.67     93.27 o 
   8   0  10      112.97      122.67     20.98 o 
   9   0  10      759.57      804.62     31.81 o 
  10   0  10      116.35       90.53     18.72 o 
  11   0  10      275.52      297.94     20.31 o 
  12   0  10      189.72      173.57     20.63 o 
  13   0  10       23.48       16.04     17.94 o 
  14   0  10      266.30      252.86     21.13 o 
  15   0  10       78.98       54.52     23.00 o 
  16   0  10       39.12       23.84     23.16 o 
 -17   1  10      104.65       94.56     16.96 o 
 -16   1  10        0.62        2.69     14.66 o 
 -15   1  10      512.95      506.00     17.13 o 
 -14   1  10       60.64       67.67     14.94 o 
 -13   1  10       79.63       78.87     16.14 o 
 -12   1  10        2.94       -0.88     16.73 o 
 -11   1  10      296.11      316.12     19.53 o 
 -10   1  10        0.08        8.70     15.77 o 
  -9   1  10        4.17        5.12     16.59 o 
  -8   1  10        0.44       -2.29     15.33 o 
  -7   1  10        7.75       25.89     15.43 o 
  -6   1  10      416.38      456.53     21.81 o 
  -5   1  10       15.09       34.76     17.86 o 
  -4   1  10       97.87      111.93     17.40 o 
  -3   1  10     1307.12     1286.17     25.83 o 
  -2   1  10       72.98       71.24     15.16 o 
  -1   1  10      461.77      425.16     22.23 o 
   0   1  10       22.18       32.73     16.37 o 
   1   1  10     1351.09     1222.89     51.20 o 
   2   1  10        0.11        1.20     14.93 o 
   3   1  10      670.14      638.91     19.00 o 
   4   1  10      483.36      520.11     17.07 o 
   5   1  10        1.48       13.18     15.34 o 
   6   1  10       76.57       84.81     15.47 o 
   7   1  10       14.99        5.63     14.97 o 
   8   1  10      517.47      522.82     21.09 o 
   9   1  10      305.92      255.46     16.50 o 
  10   1  10       28.91       49.43     14.91 o 
  11   1  10      321.83      360.20     14.53 o 
  12   1  10       58.55       60.91     14.87 o 
  13   1  10      315.04      305.01     15.00 o 
  14   1  10        0.18       15.90     15.64 o 
  15   1  10       72.77       72.42     15.45 o 
  16   1  10        0.19       18.87     16.32 o 
 -16   2  10       16.60       23.22     15.36 o 
 -15   2  10      179.78      156.56     15.22 o 
 -14   2  10        0.03        8.37     15.29 o 
 -13   2  10      168.31      151.79     15.35 o 
 -12   2  10       61.96       62.02     15.68 o 
 -11   2  10      414.78      384.50     16.57 o 
 -10   2  10       62.43       60.21     16.11 o 
  -9   2  10     1646.08     1628.55     61.25 o 
  -8   2  10       60.90       77.67     16.75 o 
  -7   2  10      269.12      295.86     17.02 o 
  -6   2  10      179.82      193.68     17.51 o 
  -5   2  10      130.61      136.81     17.07 o 
  -4   2  10      127.86      119.36     17.28 o 
  -3   2  10       30.11        6.45     17.19 o 
  -2   2  10       82.66       80.37     16.84 o 
  -1   2  10        0.16        3.72     14.88 o 
   0   2  10       11.04       12.66     17.72 o 
   1   2  10        0.63       12.27     16.33 o 
   2   2  10       53.00       47.14     15.73 o 
   3   2  10      165.51      185.58     15.16 o 
   4   2  10       42.17       39.94     14.19 o 
   5   2  10      623.00      604.72     17.61 o 
   6   2  10      184.06      153.05     15.33 o 
   7   2  10      421.46      377.00     16.73 o 
   8   2  10      145.34      153.89     15.44 o 
   9   2  10       10.29       26.94     14.14 o 
  10   2  10       73.50       52.75     13.45 o 
  11   2  10      179.32      159.95     14.40 o 
  12   2  10        5.78        8.91     13.98 o 
  13   2  10       64.91       45.51     12.75 o 
  14   2  10      158.40      145.94     13.94 o 
  15   2  10        9.36        6.93     15.07 o 
  16   2  10        8.07        8.87     15.07 o 
 -16   3  10       28.41       42.67     16.74 o 
 -15   3  10       72.18       68.51     14.99 o 
 -14   3  10       78.19       76.48     15.75 o 
 -13   3  10      389.97      340.45     18.41 o 
 -12   3  10      311.36      290.42     17.30 o 
 -11   3  10      234.69      236.76     16.08 o 
 -10   3  10      102.36      106.50     13.96 o 
  -9   3  10      198.33      209.57     14.55 o 
  -8   3  10        2.81       11.75     16.97 o 
  -7   3  10     1169.20     1068.80     35.97 o 
  -6   3  10       23.84       23.58     15.05 o 
  -5   3  10      454.20      446.76     19.53 o 
  -4   3  10      235.25      225.06     16.97 o 
  -3   3  10      537.52      477.79     18.44 o 
  -2   3  10       55.23       44.27     15.49 o 
  -1   3  10     2745.11     2565.58     52.65 o 
   0   3  10      693.24      635.73     21.25 o 
   1   3  10      581.60      553.07     19.43 o 
   2   3  10      171.28      157.90     16.09 o 
   3   3  10      496.01      460.33     16.43 o 
   4   3  10       48.70       48.53     14.16 o 
   5   3  10      247.70      218.59     15.65 o 
   6   3  10      124.33      126.81     14.92 o 
   7   3  10      677.49      688.29     18.15 o 
   8   3  10      399.14      359.28     17.42 o 
   9   3  10      205.88      187.06     15.32 o 
  10   3  10       31.67       30.85     13.44 o 
  11   3  10      421.56      385.13     16.62 o 
  12   3  10        8.75        9.29     13.68 o 
  13   3  10       83.40       61.33     14.39 o 
  14   3  10      155.58      111.82     17.10 o 
  15   3  10       36.14       43.05     15.71 o 
 -15   4  10        0.50       20.87     15.42 o 
 -14   4  10      103.12       94.14     15.01 o 
 -13   4  10      156.08      149.72     16.67 o 
 -12   4  10       96.31       95.30     17.51 o 
 -11   4  10      183.42      186.99     15.68 o 
 -10   4  10      133.41      130.45     15.51 o 
  -9   4  10      318.08      284.41     16.92 o 
  -8   4  10      822.12      754.06     25.78 o 
  -7   4  10      545.91      549.33     19.09 o 
  -6   4  10       73.48       69.32     13.87 o 
  -5   4  10     1213.42     1194.55     24.40 o 
  -4   4  10       61.33       76.82     18.83 o 
  -3   4  10      507.55      453.17     19.23 o 
  -2   4  10        1.94        8.31     16.87 o 
  -1   4  10       25.35       29.44     15.08 o 
   0   4  10       36.55       55.03     16.23 o 
   1   4  10      667.12      640.43     18.83 o 
   2   4  10      447.72      395.76     17.37 o 
   3   4  10     1650.52     1644.62     42.44 o 
   4   4  10      207.76      211.96     17.33 o 
   5   4  10      102.99       90.68     15.42 o 
   6   4  10      321.61      297.65     18.27 o 
   7   4  10       67.38       68.06     14.94 o 
   8   4  10      489.99      482.37     18.00 o 
   9   4  10      698.12      647.63     23.31 o 
  10   4  10       94.26       76.24     16.16 o 
  11   4  10      468.69      517.05     17.66 o 
  12   4  10      148.98      130.21     14.63 o 
  13   4  10        9.28       22.88     15.03 o 
  14   4  10        7.43       10.52     14.79 o 
 -14   5  10        7.71       -2.10     16.66 o 
 -13   5  10      286.62      299.06     17.71 o 
 -12   5  10       63.17       50.93     18.35 o 
 -11   5  10      222.45      225.43     16.57 o 
 -10   5  10       23.67       33.13     16.57 o 
  -9   5  10      142.87      142.53     17.70 o 
  -8   5  10        3.11       10.84     17.57 o 
  -7   5  10      101.78      114.79     17.18 o 
  -6   5  10      232.19      246.66     17.46 o 
  -5   5  10       10.52       39.62     14.35 o 
  -4   5  10       37.65       21.34     15.73 o 
  -3   5  10      690.64      723.00     19.45 o 
  -2   5  10      202.54      250.30     20.30 o 
  -1   5  10      249.14      266.59     18.73 o 
   0   5  10      570.80      519.10     20.24 o 
   1   5  10      103.21       91.12     15.33 o 
   2   5  10       58.83       50.22     15.90 o 
   3   5  10      772.06      757.43     20.27 o 
   4   5  10       75.98       92.99     15.80 o 
   5   5  10      169.52      171.46     16.55 o 
   6   5  10       20.25       23.17     15.17 o 
   7   5  10       40.03       36.35     14.57 o 
   8   5  10       47.64       63.53     16.09 o 
   9   5  10      525.75      487.59     17.89 o 
  10   5  10       46.14       63.49     16.57 o 
  11   5  10       66.72       56.64     17.44 o 
  12   5  10       95.60       74.55     16.99 o 
  13   5  10      199.30      206.30     18.08 o 
 -13   6  10      169.44      132.73     18.06 o 
 -12   6  10       68.65       64.47     17.52 o 
 -11   6  10        0.55       12.58     17.20 o 
 -10   6  10        4.01        8.92     14.67 o 
  -9   6  10       11.77        9.82     14.55 o 
  -8   6  10       39.57       60.24     14.45 o 
  -7   6  10      122.09      104.63     16.23 o 
  -6   6  10      584.98      598.39     20.01 o 
  -5   6  10      258.64      279.13     18.14 o 
  -4   6  10      152.55      159.57     17.10 o 
  -3   6  10      193.51      195.82     17.56 o 
  -2   6  10        4.71       21.82     15.86 o 
  -1   6  10       35.70       43.75     15.26 o 
   0   6  10       35.43       36.16     16.75 o 
   1   6  10        0.01       19.83     15.40 o 
   2   6  10      115.87      131.60     16.47 o 
   3   6  10        2.82      -10.50     16.37 o 
   4   6  10      124.25      119.79     16.79 o 
   5   6  10        0.03       14.47     14.53 o 
   6   6  10      191.61      205.62     17.68 o 
   7   6  10      151.02      167.22     16.26 o 
   8   6  10      393.79      393.38     18.77 o 
   9   6  10        0.70       11.32     16.94 o 
  10   6  10       28.26       28.93     16.90 o 
  11   6  10       11.47       17.86     18.59 o 
  12   6  10       16.77       20.29     20.06 o 
 -11   7  10       65.56       76.24     17.67 o 
 -10   7  10      112.57       86.14     19.26 o 
  -9   7  10       36.20       49.31     16.52 o 
  -8   7  10        1.01       -0.74     15.79 o 
  -7   7  10       10.06       -9.47     16.78 o 
  -6   7  10       75.11       73.38     17.14 o 
  -5   7  10        0.62       13.35     16.04 o 
  -4   7  10        7.81       36.43     16.49 o 
  -3   7  10      183.23      149.91     16.20 o 
  -2   7  10      606.91      625.62     19.39 o 
  -1   7  10       38.45       42.66     18.05 o 
   0   7  10      196.24      217.40     18.29 o 
   1   7  10      466.38      513.65     19.38 o 
   2   7  10      263.83      282.34     19.52 o 
   3   7  10       45.33       54.25     16.31 o 
   4   7  10       70.10       86.62     17.21 o 
   5   7  10       39.63       36.92     15.13 o 
   6   7  10        4.44       16.48     16.84 o 
   7   7  10       45.68       62.21     17.64 o 
   8   7  10       87.17       75.68     17.27 o 
   9   7  10       54.65       78.76     17.27 o 
  10   7  10      218.00      190.32     19.86 o 
  -8   8  10        5.62        7.25     19.32 o 
  -7   8  10      291.91      267.68     19.40 o 
  -6   8  10      116.33      100.26     18.81 o 
  -5   8  10      104.22       85.10     19.33 o 
  -4   8  10      158.07      181.51     18.74 o 
  -3   8  10      125.81      115.94     17.54 o 
  -2   8  10      135.29      128.03     17.36 o 
  -1   8  10        0.00       16.16     17.25 o 
   0   8  10      144.54      161.13     17.96 o 
   1   8  10      127.75      139.05     16.89 o 
   2   8  10       85.40       79.50     16.43 o 
   3   8  10      223.34      228.42     20.66 o 
   4   8  10      152.98      150.64     18.73 o 
   5   8  10      104.07       91.16     18.66 o 
   6   8  10      239.91      210.17     19.15 o 
   7   8  10       10.58        3.36     18.00 o 
   8   8  10       37.91       37.74     17.96 o 
  -4   9  10        6.41       21.40     17.79 o 
  -3   9  10       46.25       56.66     22.02 o 
  -2   9  10      103.77       86.98     21.16 o 
  -1   9  10       82.93       75.53     23.00 o 
   0   9  10       28.79        6.89     17.94 o 
   1   9  10      634.21      568.90     27.58 o 
   2   9  10       24.86       17.50     17.61 o 
   3   9  10        4.47       14.43     16.87 o 
 -16   1  11        2.65       30.99     15.97 o 
 -15   1  11       53.06       54.17     15.22 o 
 -14   1  11       59.13       74.37     15.07 o 
 -13   1  11      126.26      138.47     15.27 o 
 -12   1  11        0.39       28.26     17.90 o 
 -11   1  11     1101.02     1151.81     36.88 o 
 -10   1  11       55.46      149.47     31.90 o 
  -9   1  11      402.70      407.13     17.84 o 
  -8   1  11      278.35      300.64     19.00 o 
  -7   1  11       91.84       91.58     16.62 o 
  -6   1  11      260.70      250.24     18.19 o 
  -5   1  11       11.93       31.65     17.37 o 
  -4   1  11      423.61      368.33     17.34 o 
  -3   1  11     1484.10     1420.78     23.91 o 
  -2   1  11      394.48      389.62     26.34 o 
  -1   1  11      448.57      448.82     18.69 o 
   0   1  11       11.66       34.25     16.77 o 
   1   1  11     1319.92     1298.08     23.63 o 
   2   1  11      269.10      267.58     25.81 o 
   3   1  11       63.37       74.56     14.63 o 
   4   1  11      485.49      465.10     16.66 o 
   5   1  11       70.66       94.74     15.43 o 
   6   1  11       24.80       38.19     13.46 o 
   7   1  11       60.02       53.85     15.88 o 
   8   1  11       27.64       47.66     15.99 o 
   9   1  11     1663.10     1571.87     56.02 o 
  10   1  11        0.15       74.14     22.44 o 
  11   1  11       11.89       22.75     13.92 o 
  12   1  11       55.44       49.42     14.23 o 
  13   1  11       28.03       45.75     15.57 o 
  14   1  11       61.56       63.73     14.62 o 
  15   1  11      119.78      109.06     14.34 o 
 -16   2  11      152.38      160.47     17.21 o 
 -15   2  11       19.37       26.91     17.33 o 
 -14   2  11      100.48       94.95     16.03 o 
 -13   2  11      449.41      428.36     17.44 o 
 -12   2  11      296.63      264.57     17.46 o 
 -11   2  11      248.27      283.55     20.54 o 
 -10   2  11      331.95      352.38     24.92 o 
  -9   2  11       14.69       43.60     16.89 o 
  -8   2  11        0.03        1.52     16.12 o 
  -7   2  11      595.75      534.98     31.47 o 
  -6   2  11      324.24      302.17     16.64 o 
  -5   2  11     2269.91     2108.98     73.40 o 
  -4   2  11      441.28      500.37     50.20 o 
  -3   2  11      598.74      530.03     22.45 o 
  -2   2  11      922.20      872.12     36.27 o 
  -1   2  11       20.79       21.04     15.66 o 
   0   2  11      880.72      860.05     39.13 o 
   1   2  11      294.31      271.45     17.38 o 
   2   2  11      912.61      905.67     29.53 o 
   3   2  11     1965.03     1827.63     51.90 o 
   4   2  11        5.90       27.83     18.50 o 
   5   2  11     1448.04     1392.16     38.04 o 
   6   2  11        0.08       23.85     16.03 o 
   7   2  11        9.18       17.71     15.94 o 
   8   2  11      466.50      525.50     15.84 o 
   9   2  11      484.82      501.39     16.62 o 
  10   2  11       20.97       41.00     15.50 o 
  11   2  11      515.31      487.61     16.25 o 
  12   2  11        1.58        5.03     14.15 o 
  13   2  11       26.17       37.37     14.02 o 
  14   2  11      229.35      203.95     15.57 o 
  15   2  11      301.43      267.61     15.61 o 
 -15   3  11       90.94       85.93     16.34 o 
 -14   3  11       13.48       25.44     14.66 o 
 -13   3  11      527.20      505.07     19.12 o 
 -12   3  11      154.01      173.86     16.35 o 
 -11   3  11        0.64        2.42     16.75 o 
 -10   3  11       77.32       67.48     16.73 o 
  -9   3  11      211.11      229.18     15.36 o 
  -8   3  11      144.19      179.63     17.31 o 
  -7   3  11     1242.59     1155.70     44.98 o 
  -6   3  11     1840.91     1851.86     42.27 o 
  -5   3  11      124.74      140.02     22.25 o 
  -4   3  11      549.56      513.73     31.97 o 
  -3   3  11      987.76      984.45     21.86 o 
  -2   3  11       44.42       72.27     32.08 o 
  -1   3  11     1237.14     1197.85     35.26 o 
   0   3  11      479.25      414.94     25.81 o 
   1   3  11      925.78      920.64     29.83 o 
   2   3  11      835.85      770.67     19.89 o 
   3   3  11      963.95      903.75     26.83 o 
   4   3  11     1233.54     1256.01     32.67 o 
   5   3  11      142.53      202.83     23.89 o 
   6   3  11        0.31       55.97     19.59 o 
   7   3  11      400.18      395.44     15.10 o 
   8   3  11      274.04      270.78     16.39 o 
   9   3  11       76.69      100.45     15.56 o 
  10   3  11      306.56      343.04     15.42 o 
  11   3  11      505.04      461.03     17.61 o 
  12   3  11        6.56        1.94     14.13 o 
  13   3  11      371.35      418.46     16.28 o 
  14   3  11       25.34       21.41     14.83 o 
  15   3  11      110.81      107.78     15.73 o 
 -15   4  11       80.37      104.76     18.92 o 
 -14   4  11        2.83        6.74     16.19 o 
 -13   4  11       88.92       75.87     15.59 o 
 -12   4  11        3.44       -3.60     16.10 o 
 -11   4  11      385.67      390.34     16.65 o 
 -10   4  11        9.90       23.90     15.40 o 
  -9   4  11      169.69      161.28     14.25 o 
  -8   4  11        0.84       75.80     16.82 o 
  -7   4  11      310.85      362.19     18.01 o 
  -6   4  11       38.78       62.17     15.49 o 
  -5   4  11        0.02       27.87     16.32 o 
  -4   4  11      109.76       84.30     16.78 o 
  -3   4  11      303.58      287.94     19.77 o 
  -2   4  11      377.91      349.42     20.66 o 
  -1   4  11      175.74      143.46     16.76 o 
   0   4  11      314.39      323.97     18.74 o 
   1   4  11       15.94       25.95     16.14 o 
   2   4  11       13.61       18.43     14.29 o 
   3   4  11        3.46       -4.68     15.34 o 
   4   4  11      240.99      251.90     15.96 o 
   5   4  11      143.86      143.21     14.84 o 
   6   4  11      241.93      237.22     17.78 o 
   7   4  11      904.19      874.23     20.84 o 
   8   4  11      219.44      224.64     17.32 o 
   9   4  11       72.77       61.66     15.26 o 
  10   4  11       20.28       37.65     15.52 o 
  11   4  11      151.19      135.54     16.49 o 
  12   4  11       30.89       33.16     16.02 o 
  13   4  11       23.34       42.82     16.47 o 
  14   4  11        7.80       -0.26     17.42 o 
 -13   5  11        9.09       18.60     16.05 o 
 -12   5  11        0.84       26.34     16.74 o 
 -11   5  11       48.84       52.06     15.11 o 
 -10   5  11        7.78       28.97     15.56 o 
  -9   5  11       11.22        0.62     16.28 o 
  -8   5  11       28.34       46.15     17.83 o 
  -7   5  11      134.77      155.10     16.16 o 
  -6   5  11       26.41       24.78     15.46 o 
  -5   5  11        6.24       30.46     13.13 o 
  -4   5  11      319.68      340.24     19.97 o 
  -3   5  11       48.95       78.33     16.88 o 
  -2   5  11        4.90       -3.95     16.75 o 
  -1   5  11      757.80      720.96     20.65 o 
   0   5  11      238.95      258.59     19.63 o 
   1   5  11      159.39      183.20     15.62 o 
   2   5  11       59.33       62.76     14.77 o 
   3   5  11       34.30       24.53     14.49 o 
   4   5  11       19.98       23.23     15.29 o 
   5   5  11      168.77      178.74     16.06 o 
   6   5  11       22.38       14.51     14.26 o 
   7   5  11       45.56       34.17     15.09 o 
   8   5  11      168.01      154.79     16.00 o 
   9   5  11        2.44        3.99     15.38 o 
  10   5  11      133.84      136.26     15.38 o 
  11   5  11       23.62       22.80     14.48 o 
  12   5  11      217.66      182.98     18.17 o 
  13   5  11       14.82       40.84     18.03 o 
 -12   6  11      154.36      130.71     19.11 o 
 -11   6  11      128.49      124.88     18.79 o 
 -10   6  11        1.85        1.87     16.24 o 
  -9   6  11       73.38       81.16     17.12 o 
  -8   6  11      149.71      125.37     15.80 o 
  -7   6  11       39.38       35.26     16.99 o 
  -6   6  11      102.50      101.28     18.69 o 
  -5   6  11      264.42      271.49     22.32 o 
  -4   6  11        2.46       14.51     15.44 o 
  -3   6  11       36.87       29.13     18.73 o 
  -2   6  11       17.05       31.21     15.95 o 
  -1   6  11       21.18       31.75     15.47 o 
   0   6  11       42.66       55.95     15.80 o 
   1   6  11       10.65       20.63     15.40 o 
   2   6  11        0.09       13.85     16.19 o 
   3   6  11      323.31      343.70     17.42 o 
   4   6  11      867.56      854.83     21.29 o 
   5   6  11      493.41      486.97     17.48 o 
   6   6  11        0.43       -1.31     15.01 o 
   7   6  11       82.65       97.83     16.23 o 
   8   6  11        6.32       12.83     13.57 o 
   9   6  11        9.09        1.40     16.39 o 
  10   6  11        4.44        4.70     16.67 o 
  11   6  11       38.61       20.88     18.38 o 
 -10   7  11      109.43       89.26     18.75 o 
  -9   7  11      176.83      164.70     19.49 o 
  -8   7  11      328.10      328.05     19.04 o 
  -7   7  11      188.82      163.47     17.83 o 
  -6   7  11       75.44       69.93     16.64 o 
  -5   7  11      117.58      101.39     17.28 o 
  -4   7  11       16.69       30.42     16.78 o 
  -3   7  11       80.21       76.70     16.83 o 
  -2   7  11      107.43      109.58     15.86 o 
  -1   7  11      167.78      175.42     17.76 o 
   0   7  11      175.65      176.42     18.03 o 
   1   7  11      157.63      151.90     19.12 o 
   2   7  11      200.52      196.73     17.55 o 
   3   7  11        1.85       15.24     14.22 o 
   4   7  11       13.22       35.94     15.85 o 
   5   7  11      160.77      166.24     15.35 o 
   6   7  11       13.11       29.46     17.27 o 
   7   7  11        0.85       -2.54     16.28 o 
   8   7  11       48.43       47.33     18.45 o 
   9   7  11        2.16        3.76     17.07 o 
  -7   8  11      135.50      117.35     19.46 o 
  -6   8  11       67.08       61.36     19.06 o 
  -5   8  11      117.71      103.89     19.57 o 
  -4   8  11      184.77      164.36     18.33 o 
  -3   8  11       91.91      102.37     18.80 o 
  -2   8  11      141.35      149.14     17.87 o 
  -1   8  11      119.38      143.25     18.81 o 
   0   8  11        2.49       13.11     17.42 o 
   1   8  11       34.41       26.41     18.73 o 
   2   8  11        9.58       14.94     18.35 o 
   3   8  11        6.97       23.77     17.74 o 
   4   8  11      176.64      166.39     18.51 o 
   5   8  11        5.45       11.26     16.33 o 
   6   8  11      244.42      241.28     20.16 o 
 -16   0  12        5.05       16.40     24.22 o 
 -15   0  12      211.67      215.22     26.34 o 
 -14   0  12       77.03       77.26     26.01 o 
 -13   0  12        0.29       -4.18     27.32 o 
 -12   0  12      952.52     1008.80     28.64 o 
 -11   0  12       70.94       68.41     24.20 o 
 -10   0  12      201.74      229.30     34.76 o 
  -9   0  12      875.50      855.57     25.96 o 
  -8   0  12      702.24      819.36     49.45 o 
  -7   0  12        7.50       45.34     24.91 o 
  -6   0  12     2023.06     1992.29    134.23 o 
  -5   0  12       74.04      233.13     68.68 o 
  -4   0  12      107.81      130.02     21.80 o 
  -3   0  12      428.15      415.38     23.76 o 
  -2   0  12      615.34      720.87     25.81 o 
  -1   0  12        4.45      214.42     97.02 o 
   0   0  12     1886.59     1961.25     42.98 o 
   1   0  12      134.32      123.38     26.09 o 
   2   0  12        0.67       48.40     24.55 o 
   3   0  12      213.37      198.67     21.73 o 
   4   0  12     1791.88     1751.75     57.80 o 
   5   0  12       54.03      304.66     48.38 o 
   6   0  12       92.52      103.64     22.95 o 
   7   0  12     1253.21     1309.49     32.45 o 
   8   0  12      185.43      241.09     29.43 o 
   9   0  12       90.67      119.94     23.22 o 
  10   0  12      118.08      134.78     22.90 o 
  11   0  12        2.24      165.85     26.45 o 
  12   0  12      136.38      155.91     24.92 o 
  13   0  12       54.35       51.88     22.65 o 
  14   0  12       69.56       82.30     20.90 o 
  15   0  12      213.53      209.34     24.11 o 
 -16   1  12       37.99       23.00     16.43 o 
 -15   1  12       68.46       49.38     17.81 o 
 -14   1  12      171.96      126.85     17.62 o 
 -13   1  12        1.25       -6.28     17.21 o 
 -12   1  12        1.08        5.90     15.37 o 
 -11   1  12       80.42       74.17     16.98 o 
 -10   1  12      686.97      723.73     20.15 o 
  -9   1  12       98.21      176.03     18.02 o 
  -8   1  12      152.29      173.61     17.15 o 
  -7   1  12     1285.20     1286.66     41.57 o 
  -6   1  12        3.63       21.76     17.79 o 
  -5   1  12        8.18       22.82     15.24 o 
  -4   1  12     1808.47     1773.30     55.75 o 
  -3   1  12      928.10      935.26     20.32 o 
  -2   1  12       19.75       79.82     28.20 o 
  -1   1  12      307.51      275.17     16.73 o 
   0   1  12        4.11       23.09     15.71 o 
   1   1  12     1216.82     1152.50     34.43 o 
   2   1  12     1353.68     1320.08     18.97 o 
   3   1  12      137.32      272.78     31.77 o 
   4   1  12      187.81      203.97     14.18 o 
   5   1  12      626.03      546.10     18.05 o 
   6   1  12        0.42      123.71     21.83 o 
   7   1  12       41.34       51.15     14.18 o 
   8   1  12      578.44      650.80     18.62 o 
   9   1  12        0.33       85.07     15.08 o 
  10   1  12        8.58       17.57     13.47 o 
  11   1  12        0.54       -9.13     14.65 o 
  12   1  12      129.42      103.78     14.38 o 
  13   1  12      198.72      215.65     16.12 o 
  14   1  12        5.58       43.65     15.29 o 
  15   1  12      127.46      112.05     15.56 o 
 -15   2  12       99.25       99.42     18.42 o 
 -14   2  12       67.64       62.83     17.19 o 
 -13   2  12        9.29       30.43     15.86 o 
 -12   2  12       73.58      104.90     15.24 o 
 -11   2  12        6.50       50.67     14.90 o 
 -10   2  12      461.47      378.56     19.08 o 
  -9   2  12      536.56      497.77     18.12 o 
  -8   2  12      248.18      271.20     16.80 o 
  -7   2  12       83.48      116.90     16.96 o 
  -6   2  12       57.29       99.89     15.45 o 
  -5   2  12       33.46       42.62     16.11 o 
  -4   2  12      115.23      145.49     17.24 o 
  -3   2  12      251.59      238.63     16.45 o 
  -2   2  12       38.53       34.10     16.55 o 
  -1   2  12      383.40      393.54     19.21 o 
   0   2  12       74.78       84.19     15.35 o 
   1   2  12        0.44       18.24     15.19 o 
   2   2  12        1.85        9.94     15.62 o 
   3   2  12        4.29       20.01     15.56 o 
   4   2  12       98.40       87.12     14.76 o 
   5   2  12      841.89      846.98     22.79 o 
   6   2  12      511.55      489.10     20.04 o 
   7   2  12      557.79      541.99     16.76 o 
   8   2  12      140.71      171.65     15.95 o 
   9   2  12        6.04       54.11     14.35 o 
  10   2  12      201.86      196.55     15.87 o 
  11   2  12      458.33      393.45     16.41 o 
  12   2  12      241.35      186.67     16.47 o 
  13   2  12       69.04       40.94     16.91 o 
  14   2  12        0.51       21.94     16.13 o 
 -15   3  12       21.02       34.25     18.53 o 
 -14   3  12        8.85       21.26     16.06 o 
 -13   3  12       10.43       31.73     15.08 o 
 -12   3  12      459.96      443.56     18.91 o 
 -11   3  12       66.24       70.41     16.49 o 
 -10   3  12       24.46       49.75     16.26 o 
  -9   3  12       73.62       76.64     16.47 o 
  -8   3  12        2.02       32.75     15.74 o 
  -7   3  12      220.06      194.05     13.63 o 
  -6   3  12      341.96      418.24     25.35 o 
  -5   3  12      119.84      130.76     16.23 o 
  -4   3  12      272.29      289.38     17.68 o 
  -3   3  12      635.20      568.74     20.45 o 
  -2   3  12      228.94      271.60     17.17 o 
  -1   3  12      484.75      424.75     20.24 o 
   0   3  12       11.56       40.51     17.15 o 
   1   3  12      146.21      149.03     15.35 o 
   2   3  12       15.86       62.43     14.21 o 
   3   3  12       62.29       66.74     14.24 o 
   4   3  12      236.51      238.16     16.62 o 
   5   3  12     1412.12     1354.38     31.25 o 
   6   3  12      585.64      585.82     16.89 o 
   7   3  12      139.56      146.95     15.63 o 
   8   3  12        0.79       -1.22     13.63 o 
   9   3  12      235.15      239.37     15.71 o 
  10   3  12      182.98      156.79     17.61 o 
  11   3  12       94.55      102.96     15.26 o 
  12   3  12      131.78      146.51     16.62 o 
  13   3  12       44.97       47.83     15.67 o 
  14   3  12        9.24        8.01     16.30 o 
 -14   4  12      146.45      162.66     19.21 o 
 -13   4  12      109.96      137.65     15.47 o 
 -12   4  12      165.59      146.68     19.28 o 
 -11   4  12      323.43      313.72     19.81 o 
 -10   4  12      221.39      215.79     18.89 o 
  -9   4  12        9.03       38.49     14.39 o 
  -8   4  12       22.04       25.40     17.06 o 
  -7   4  12       99.29       84.54     17.03 o 
  -6   4  12       99.95      117.30     15.29 o 
  -5   4  12      110.24      107.51     15.82 o 
  -4   4  12      258.75      271.44     16.97 o 
  -3   4  12        0.66       32.86     15.24 o 
  -2   4  12      730.84      687.47     30.58 o 
  -1   4  12      121.75      188.22     20.86 o 
   0   4  12      958.27      919.35     26.77 o 
   1   4  12       35.92       48.32     16.14 o 
   2   4  12      603.13      607.14     18.30 o 
   3   4  12       92.34       95.29     14.70 o 
   4   4  12       20.12       10.38     16.82 o 
   5   4  12      318.86      327.00     17.18 o 
   6   4  12      148.18      163.37     15.71 o 
   7   4  12        5.10       29.12     13.80 o 
   8   4  12       10.69       17.33     14.91 o 
   9   4  12        3.51       46.83     17.00 o 
  10   4  12      260.83      264.13     17.08 o 
  11   4  12       86.39       94.74     17.24 o 
  12   4  12      124.41      144.92     17.52 o 
  13   4  12        0.48       26.68     17.42 o 
 -13   5  12       28.99       46.42     16.83 o 
 -12   5  12       62.20       46.00     16.80 o 
 -11   5  12       38.00       67.62     17.14 o 
 -10   5  12      114.98      136.69     16.26 o 
  -9   5  12      374.47      380.69     16.78 o 
  -8   5  12      615.40      623.69     18.20 o 
  -7   5  12        6.07       35.89     16.41 o 
  -6   5  12      259.05      263.47     18.06 o 
  -5   5  12       34.00       40.12     16.39 o 
  -4   5  12        0.27       21.77     16.72 o 
  -3   5  12       32.66       50.90     16.33 o 
  -2   5  12       46.23       45.45     15.09 o 
  -1   5  12      269.28      239.99     15.36 o 
   0   5  12      223.74      221.41     15.62 o 
   1   5  12       49.64       84.02     14.12 o 
   2   5  12       17.30       12.69     15.49 o 
   3   5  12       92.72      107.82     15.94 o 
   4   5  12      190.46      209.62     16.09 o 
   5   5  12        0.28       17.51     15.72 o 
   6   5  12      379.72      366.71     16.87 o 
   7   5  12       22.34       64.44     16.57 o 
   8   5  12        7.86       25.49     15.81 o 
   9   5  12        0.91       13.44     16.23 o 
  10   5  12       88.54       90.27     18.33 o 
  11   5  12        0.45        4.12     14.74 o 
  12   5  12       20.21       10.01     18.11 o 
 -11   6  12      153.44      144.30     18.55 o 
 -10   6  12        0.00       20.02     18.39 o 
  -9   6  12       70.87       90.27     16.73 o 
  -8   6  12      126.67      112.11     15.91 o 
  -7   6  12       14.17       41.20     15.51 o 
  -6   6  12        7.76        9.85     14.98 o 
  -5   6  12      520.69      487.79     19.90 o 
  -4   6  12       28.49       39.56     15.50 o 
  -3   6  12      119.34      152.07     18.93 o 
  -2   6  12       94.27       89.17     16.35 o 
  -1   6  12      111.28      137.33     14.98 o 
   0   6  12       20.70       36.20     15.61 o 
   1   6  12       29.69       51.15     15.97 o 
   2   6  12       83.93       77.88     15.66 o 
   3   6  12       31.51       26.70     17.03 o 
   4   6  12       80.69      116.97     16.67 o 
   5   6  12        1.75       11.03     14.42 o 
   6   6  12        1.85       10.85     15.35 o 
   7   6  12       42.33       48.14     17.80 o 
   8   6  12       40.63       64.76     17.90 o 
   9   6  12        5.39        7.95     16.67 o 
  10   6  12       57.85       90.16     16.74 o 
  -9   7  12      238.90      237.91     19.40 o 
  -8   7  12        3.56       31.68     19.16 o 
  -7   7  12       32.06       47.04     18.34 o 
  -6   7  12      125.97      132.69     17.29 o 
  -5   7  12       22.95       22.34     17.68 o 
  -4   7  12       18.93       44.64     17.72 o 
  -3   7  12      237.06      210.99     15.72 o 
  -2   7  12       64.80       70.51     15.98 o 
  -1   7  12      140.11      143.98     17.08 o 
   0   7  12       20.69       18.88     15.99 o 
   1   7  12       18.43       46.06     16.68 o 
   2   7  12       67.63       73.91     15.90 o 
   3   7  12       86.09       82.30     16.96 o 
   4   7  12        9.21       27.20     15.72 o 
   5   7  12       94.26       99.74     17.48 o 
   6   7  12      307.96      282.77     18.89 o 
   7   7  12      427.78      414.11     18.21 o 
   8   7  12       67.83       63.71     17.65 o 
  -6   8  12        8.97        2.54     18.65 o 
  -5   8  12        0.88       15.99     17.91 o 
  -4   8  12        9.87       23.46     17.75 o 
  -3   8  12       30.31       23.46     17.71 o 
  -2   8  12      110.26      117.17     19.28 o 
  -1   8  12       24.70       36.87     16.14 o 
   0   8  12       54.77       56.52     17.29 o 
   1   8  12      170.49      142.17     18.37 o 
   2   8  12       96.70      110.72     18.71 o 
   3   8  12       33.65       33.12     16.61 o 
   4   8  12       70.18       95.72     17.18 o 
   5   8  12        3.78       -1.51     18.51 o 
 -15   1  13       27.17       28.17     16.08 o 
 -14   1  13      232.49      203.61     22.51 o 
 -13   1  13      373.25      372.21     20.68 o 
 -12   1  13        1.93       45.06     15.41 o 
 -11   1  13       81.67       75.37     18.21 o 
 -10   1  13      381.80      435.32     18.67 o 
  -9   1  13       26.84      168.21     18.31 o 
  -8   1  13     1635.79     1585.86     50.56 o 
  -6   1  13      216.43      238.33     17.56 o 
  -5   1  13      717.85      648.90     31.19 o 
  -4   1  13       48.39      125.08     17.30 o 
  -3   1  13        7.62       18.83     16.23 o 
  -2   1  13      972.28      923.11     23.62 o 
  -1   1  13      902.72      963.82     24.97 o 
   0   1  13      492.66      586.55     17.14 o 
   1   1  13      156.36      285.91     21.36 o 
   2   1  13        3.32       22.85     14.00 o 
   3   1  13      824.71      766.02     22.75 o 
   4   1  13       17.50      109.59     15.96 o 
   5   1  13       37.42       69.23     15.96 o 
   6   1  13     2130.84     2150.11     44.23 o 
   8   1  13      698.80      742.20     20.49 o 
   9   1  13      249.38      298.45     16.46 o 
  10   1  13       14.63       34.71     15.87 o 
  11   1  13      292.31      292.00     17.58 o 
  12   1  13      239.49      260.50     16.33 o 
  13   1  13        2.64       35.07     14.65 o 
  14   1  13        4.70       16.47     15.53 o 
 -15   2  13        9.64       12.54     16.43 o 
 -14   2  13      354.93      377.61     18.40 o 
 -13   2  13       39.03       83.01     15.58 o 
 -12   2  13      156.24      180.36     18.02 o 
 -11   2  13        6.53       46.87     14.67 o 
 -10   2  13      267.63      299.24     16.40 o 
  -9   2  13      251.52      218.08     20.34 o 
  -8   2  13      188.32      217.54     14.87 o 
  -7   2  13       38.93       70.29     16.99 o 
  -6   2  13      145.88      145.73     15.42 o 
  -5   2  13       40.03       26.61     17.06 o 
  -4   2  13      277.63      305.88     16.34 o 
  -3   2  13       36.54      207.30     21.23 o 
  -2   2  13     2931.14     3102.13     75.26 o 
   0   2  13     3293.45     3227.71    110.83 o 
   2   2  13      983.98     1019.06     33.51 o 
   3   2  13       69.32      104.60     14.96 o 
   4   2  13       12.18       14.04     14.91 o 
   5   2  13        0.39       34.70     15.23 o 
   6   2  13      139.58      119.93     16.36 o 
   7   2  13      311.79      343.60     17.24 o 
   8   2  13      292.18      336.33     20.11 o 
   9   2  13       45.87       96.98     16.07 o 
  10   2  13       98.16      110.18     15.55 o 
  11   2  13      188.82      221.79     15.50 o 
  12   2  13      289.09      307.01     15.89 o 
  13   2  13        0.43       41.56     16.49 o 
  14   2  13      210.82      177.86     17.93 o 
 -14   3  13       12.05       26.81     17.67 o 
 -13   3  13       10.84        8.23     16.48 o 
 -12   3  13        0.24      -12.02     13.54 o 
 -11   3  13       15.95       34.74     15.09 o 
 -10   3  13      603.45      627.71     18.76 o 
  -9   3  13       15.91       92.88     17.42 o 
  -8   3  13      131.14      169.29     17.31 o 
  -7   3  13      174.47      192.88     14.25 o 
  -6   3  13      528.77      534.58     19.09 o 
  -5   3  13       66.69      160.61     15.83 o 
  -4   3  13     1251.82     1221.82     35.20 o 
  -3   3  13       65.18      221.59     17.48 o 
  -2   3  13      108.17      126.37     15.45 o 
  -1   3  13        1.59       10.06     20.54 o 
   0   3  13       25.03       25.17     16.50 o 
   1   3  13       58.35       90.22     17.15 o 
   2   3  13     1211.72     1115.40     26.15 o 
   4   3  13      502.64      565.96     25.79 o 
   5   3  13        0.76       86.42     14.96 o 
   6   3  13       90.78      150.58     15.64 o 
   7   3  13       32.51       52.25     15.36 o 
   8   3  13      423.31      414.85     17.10 o 
   9   3  13      172.48      222.99     15.81 o 
  10   3  13       60.41       66.09     15.56 o 
  11   3  13       32.82       32.28     15.27 o 
  12   3  13        1.14        6.67     15.22 o 
  13   3  13       13.99       26.03     15.43 o 
 -13   4  13        0.01       31.40     17.22 o 
 -12   4  13       50.18       56.56     16.13 o 
 -11   4  13      178.01      200.57     17.94 o 
 -10   4  13      340.73      301.93     16.92 o 
  -9   4  13      205.91      171.26     17.00 o 
  -8   4  13        9.74       56.60     17.29 o 
  -7   4  13       20.42       13.66     15.29 o 
  -6   4  13      106.67      110.71     18.83 o 
  -5   4  13        0.42        7.81     15.74 o 
  -4   4  13        8.64       26.42     14.61 o 
  -3   4  13      663.87      561.78     19.01 o 
  -2   4  13       60.26       59.81     16.16 o 
  -1   4  13      140.84      124.59     16.92 o 
   0   4  13       84.02       98.32     17.32 o 
   1   4  13       58.51       84.56     14.50 o 
   2   4  13        9.35       78.70     15.35 o 
   3   4  13       51.57       54.44     14.09 o 
   4   4  13        7.06       20.44     14.04 o 
   5   4  13       10.70       20.33     14.72 o 
   6   4  13       18.08       37.38     15.01 o 
   7   4  13       64.95       55.49     15.28 o 
   8   4  13       58.06       85.23     14.22 o 
   9   4  13        7.18       51.00     15.63 o 
  10   4  13      363.68      350.40     16.69 o 
  11   4  13       54.27       52.11     16.41 o 
  12   4  13        3.85       16.83     16.60 o 
 -12   5  13       38.45       34.06     17.34 o 
 -11   5  13       87.84       99.08     16.53 o 
 -10   5  13       81.17       74.32     17.26 o 
  -9   5  13      102.06      119.48     17.24 o 
  -8   5  13      186.76      235.87     17.30 o 
  -7   5  13       22.84       56.87     16.06 o 
  -6   5  13        1.86       26.03     15.91 o 
  -5   5  13       58.44       93.32     18.10 o 
  -4   5  13       36.03       27.23     17.01 o 
  -3   5  13      150.08      132.99     18.17 o 
  -2   5  13        0.65       15.96     14.52 o 
  -1   5  13       65.35       85.88     16.09 o 
   0   5  13      197.81      197.51     16.06 o 
   1   5  13       31.54       49.17     15.18 o 
   2   5  13        1.02       45.92     15.90 o 
   3   5  13        3.75       16.60     15.65 o 
   4   5  13       26.35       19.73     16.09 o 
   5   5  13      330.14      314.29     16.30 o 
   6   5  13       99.30      104.28     16.92 o 
   7   5  13      405.38      414.56     17.21 o 
   8   5  13      274.40      272.19     17.61 o 
   9   5  13       21.03       33.84     17.76 o 
  10   5  13       24.25       33.72     18.88 o 
  11   5  13       27.44       22.22     17.70 o 
 -10   6  13       37.80       42.44     16.28 o 
  -9   6  13        0.02       13.79     17.12 o 
  -8   6  13        5.86       -0.65     16.89 o 
  -7   6  13       19.45       39.73     17.14 o 
  -6   6  13        3.12       25.89     15.81 o 
  -5   6  13        6.14       67.54     15.85 o 
  -4   6  13       29.10       35.90     15.08 o 
  -3   6  13       15.18       40.58     15.11 o 
  -2   6  13      203.02      193.95     18.19 o 
  -1   6  13       16.89       85.37     15.31 o 
   0   6  13      355.82      402.13     18.11 o 
   1   6  13      150.44      173.91     15.85 o 
   2   6  13      193.61      206.75     16.43 o 
   3   6  13        1.10       24.34     15.62 o 
   4   6  13      276.67      249.48     16.87 o 
   5   6  13        0.47        2.46     15.69 o 
   6   6  13        0.46        8.47     16.10 o 
   7   6  13       32.13       36.71     16.72 o 
   8   6  13      100.83       89.98     16.13 o 
   9   6  13       17.49       42.96     16.96 o 
  -8   7  13      153.70      123.11     17.48 o 
  -7   7  13       63.33       69.39     17.22 o 
  -6   7  13       96.49       92.23     17.23 o 
  -5   7  13        5.06       14.07     17.21 o 
  -4   7  13      170.80      139.30     17.87 o 
  -3   7  13        0.15       17.03     15.59 o 
  -2   7  13       30.01       35.37     15.41 o 
  -1   7  13        0.75       11.90     14.16 o 
   0   7  13       13.60       27.98     15.42 o 
   1   7  13        8.77       20.10     17.09 o 
   2   7  13       93.77       94.02     17.19 o 
   3   7  13       29.17       52.81     18.35 o 
   4   7  13       35.39       50.79     16.02 o 
   5   7  13       68.63       87.12     17.51 o 
   6   7  13       51.10       52.80     17.31 o 
   7   7  13        3.08       19.52     17.38 o 
  -3   8  13      171.01      131.46     18.40 o 
  -2   8  13       65.31       80.33     16.50 o 
  -1   8  13       89.33       57.03     19.62 o 
   0   8  13       18.16       35.92     20.12 o 
   1   8  13      156.77      164.97     19.53 o 
   2   8  13        3.68       26.97     20.28 o 
 -14   0  14        3.14       93.77     26.11 o 
 -13   0  14       70.53      103.05     26.18 o 
 -12   0  14      558.34      566.20     28.34 o 
 -11   0  14      401.68      640.00     37.32 o 
 -10   0  14      560.80      580.63     25.58 o 
  -9   0  14      345.62      394.15     28.40 o 
  -8   0  14       83.70      136.63     23.13 o 
  -7   0  14     1619.23     1415.18     71.23 o 
  -6   0  14      764.49      822.68     33.17 o 
  -5   0  14        5.59      170.62     26.60 o 
  -4   0  14      204.83      280.92     22.99 o 
  -3   0  14     2263.48     2269.26     35.23 o 
  -2   0  14     2028.99     2209.92    137.13 o 
   0   0  14     3496.27     3257.89    110.21 o 
   1   0  14     1691.01     1883.67     79.50 o 
   2   0  14      237.63      542.82     25.09 o 
   3   0  14      376.28      399.36     26.11 o 
   4   0  14     1113.94     1019.72     28.07 o 
   5   0  14     1380.38     1308.14     57.53 o 
   7   0  14      109.50      150.22     30.21 o 
   8   0  14      474.71      534.43     23.27 o 
   9   0  14      238.06      339.06     25.26 o 
  10   0  14     1056.93     1160.75     27.57 o 
  11   0  14       44.22      103.84     21.86 o 
  12   0  14      102.44      107.41     22.13 o 
  13   0  14      538.66      487.50     44.99 o 
 -14   1  14       43.48       70.86     19.25 o 
 -13   1  14        1.34       29.91     17.85 o 
 -12   1  14       46.24       67.92     16.13 o 
 -11   1  14       96.99      104.53     15.57 o 
 -10   1  14      120.95      158.04     17.64 o 
  -9   1  14       45.71       99.04     15.34 o 
  -8   1  14      266.37      320.36     21.28 o 
  -7   1  14      159.63      175.01     16.86 o 
  -6   1  14      719.75      732.71     25.13 o 
  -5   1  14       24.39       92.05     16.71 o 
  -4   1  14      361.47      357.49     16.81 o 
  -3   1  14      276.37      300.33     17.54 o 
  -2   1  14      111.81      119.45     15.07 o 
  -1   1  14      440.13      429.74     20.74 o 
   0   1  14       21.46      102.12     15.82 o 
   1   1  14       18.72       39.60     15.89 o 
   2   1  14       86.99      122.57     13.53 o 
   3   1  14       97.98      124.77     14.13 o 
   4   1  14      373.75      348.53     14.38 o 
   5   1  14       51.76      160.14     15.86 o 
   6   1  14      213.85      242.80     14.89 o 
   7   1  14      119.41      131.63     14.58 o 
   8   1  14      312.52      358.44     18.83 o 
   9   1  14      228.63      245.52     16.28 o 
  10   1  14       71.18       88.10     16.02 o 
  11   1  14        2.10       14.22     17.19 o 
  12   1  14       67.75       60.33     15.52 o 
  13   1  14       18.54       27.70     16.28 o 
 -14   2  14        8.40       25.23     15.60 o 
 -13   2  14      111.97       76.36     16.24 o 
 -12   2  14       62.30       41.69     17.19 o 
 -11   2  14      100.65      108.86     15.34 o 
 -10   2  14       56.39       43.45     14.04 o 
  -9   2  14       29.42       19.27     15.61 o 
  -8   2  14       29.89       40.05     16.66 o 
  -7   2  14       67.39       56.08     15.31 o 
  -6   2  14      156.35      147.82     15.92 o 
  -5   2  14      688.25      703.96     25.91 o 
  -4   2  14       10.81       38.56     15.46 o 
  -3   2  14       46.22       53.96     14.43 o 
  -2   2  14        3.18       95.56     14.84 o 
  -1   2  14        2.61       10.71     15.80 o 
   0   2  14        3.43       16.43     14.72 o 
   1   2  14      670.40      659.50     27.48 o 
   2   2  14      129.00      130.32     15.91 o 
   3   2  14      206.42      182.93     15.99 o 
   4   2  14       66.38      181.35     16.36 o 
   5   2  14        0.00       38.85     13.83 o 
   6   2  14       64.32       70.36     14.70 o 
   7   2  14       55.95       58.72     16.01 o 
   8   2  14       38.09       60.92     15.19 o 
   9   2  14       12.86       28.38     13.79 o 
  10   2  14       14.86       23.91     13.79 o 
  11   2  14       33.62       49.61     14.97 o 
  12   2  14       35.69       49.66     15.33 o 
  13   2  14        1.02       -5.26     15.53 o 
 -13   3  14       78.51       62.51     15.86 o 
 -12   3  14      160.21      160.71     16.61 o 
 -11   3  14        1.66       49.21     15.33 o 
 -10   3  14      249.68      290.64     17.02 o 
  -9   3  14      131.19      128.25     15.79 o 
  -8   3  14      200.03      198.18     18.09 o 
  -7   3  14       39.86       75.34     15.19 o 
  -6   3  14       17.33       20.12     15.89 o 
  -5   3  14        5.26       26.12     16.13 o 
  -4   3  14       10.86       29.44     14.20 o 
  -3   3  14       18.97       29.69     15.22 o 
  -2   3  14        0.59       28.34     17.14 o 
  -1   3  14      450.12      395.94     17.84 o 
   0   3  14       69.45      136.30     15.60 o 
   1   3  14       49.95       82.50     14.36 o 
   2   3  14       60.75       66.54     13.61 o 
   3   3  14      142.60      157.64     15.17 o 
   4   3  14      171.84      162.51     14.38 o 
   5   3  14       33.30       44.16     13.63 o 
   6   3  14      134.12      133.36     15.56 o 
   7   3  14        0.55       39.47     15.41 o 
   8   3  14        8.84       41.67     15.54 o 
   9   3  14      140.33      152.00     14.69 o 
  10   3  14      166.15      188.22     15.87 o 
  11   3  14       13.48       38.10     15.88 o 
  12   3  14        1.51        6.46     15.80 o 
 -12   4  14       72.70       74.39     17.83 o 
 -11   4  14        0.03       22.39     15.73 o 
 -10   4  14      152.63      184.54     16.28 o 
  -9   4  14      306.88      334.23     20.16 o 
  -8   4  14       10.40       38.84     17.23 o 
  -7   4  14      199.96      198.88     17.24 o 
  -6   4  14        3.14        6.30     16.78 o 
  -5   4  14       73.17       73.76     19.44 o 
  -4   4  14      347.78      294.59     17.45 o 
  -3   4  14        0.28      105.39     17.00 o 
  -2   4  14      276.79      278.13     17.92 o 
  -1   4  14        0.22       84.40     17.01 o 
   0   4  14      661.57      655.47     18.90 o 
   1   4  14       18.74       59.96     17.38 o 
   2   4  14      859.12      763.08     28.63 o 
   3   4  14       10.41       64.40     15.65 o 
   4   4  14       34.28       51.33     15.63 o 
   5   4  14        0.09        7.86     14.56 o 
   6   4  14       15.69       44.16     15.56 o 
   7   4  14      265.46      235.23     17.41 o 
   8   4  14      371.07      401.48     16.42 o 
   9   4  14      133.41      116.20     15.88 o 
  10   4  14      151.90      165.30     15.39 o 
  11   4  14        5.50        3.64     16.53 o 
 -11   5  14        3.42       27.72     16.30 o 
 -10   5  14      108.95       91.13     16.82 o 
  -9   5  14        6.60       58.73     16.72 o 
  -8   5  14      308.92      306.15     18.08 o 
  -7   5  14       38.85       76.38     15.72 o 
  -6   5  14      178.17      171.46     16.68 o 
  -5   5  14      564.73      565.08     24.51 o 
  -4   5  14      133.65      156.37     17.73 o 
  -3   5  14        3.32       41.97     16.87 o 
  -2   5  14      145.61      144.32     17.45 o 
  -1   5  14       63.76       34.82     17.52 o 
   0   5  14       95.08       91.73     16.32 o 
   1   5  14       19.17       40.90     15.39 o 
   2   5  14      183.50      157.82     17.66 o 
   3   5  14      139.41      163.49     18.58 o 
   4   5  14       39.74      109.41     15.23 o 
   5   5  14       10.25       64.77     16.49 o 
   6   5  14       93.91      102.38     14.76 o 
   7   5  14      137.94      189.32     16.68 o 
   8   5  14      322.21      272.12     18.13 o 
   9   5  14       13.68       27.36     16.99 o 
  10   5  14       15.26       29.87     15.01 o 
  -9   6  14       37.91       39.09     16.96 o 
  -8   6  14       74.64       71.94     19.00 o 
  -7   6  14        0.96       16.13     17.34 o 
  -6   6  14       15.73       25.81     16.44 o 
  -5   6  14        5.56       38.59     15.87 o 
  -4   6  14       26.68       28.82     15.89 o 
  -3   6  14      188.65      163.20     17.55 o 
  -2   6  14       13.91       12.01     14.05 o 
  -1   6  14      346.11      350.19     18.76 o 
   0   6  14        0.24       44.57     14.25 o 
   1   6  14       20.62       26.86     13.68 o 
   2   6  14        7.77       63.56     14.91 o 
   3   6  14       18.07       42.86     15.99 o 
   4   6  14       99.54       93.69     16.70 o 
   5   6  14        3.58       18.35     14.99 o 
   6   6  14       35.82       19.05     16.31 o 
   7   6  14        5.49       34.77     16.08 o 
   8   6  14        0.72        3.50     17.28 o 
  -6   7  14        9.39       44.00     18.73 o 
  -5   7  14      165.55      161.73     18.11 o 
  -4   7  14       87.80      122.14     18.13 o 
  -3   7  14        0.44       17.97     16.88 o 
  -2   7  14       53.29       57.97     16.98 o 
  -1   7  14       12.68       23.66     15.65 o 
   0   7  14        5.34       -3.36     16.92 o 
   1   7  14       35.23       62.57     17.17 o 
   2   7  14       12.91       20.48     16.80 o 
   3   7  14      178.87      171.12     19.34 o 
   4   7  14       32.21       46.19     17.03 o 
   5   7  14      179.57      137.35     18.32 o 
 -13   1  15       84.64       89.83     17.76 o 
 -12   1  15       41.44       88.88     17.20 o 
 -11   1  15      520.49      482.12     18.45 o 
 -10   1  15       49.81      101.27     15.85 o 
  -9   1  15       34.03       50.53     15.36 o 
  -8   1  15       44.12       44.91     15.22 o 
  -7   1  15        5.24       42.07     13.15 o 
  -6   1  15        0.08       29.15     14.53 o 
  -5   1  15      562.77      545.08     20.60 o 
  -4   1  15       14.71      139.20     16.48 o 
  -3   1  15      612.33      642.45     17.81 o 
  -2   1  15      456.67      475.57     18.78 o 
  -1   1  15      505.47      488.78     19.03 o 
   0   1  15      323.04      322.70     17.69 o 
   1   1  15      388.61      444.70     18.44 o 
   2   1  15       38.10      138.39     14.63 o 
   3   1  15      817.34      750.77     23.37 o 
   4   1  15        0.17       76.81     12.86 o 
   5   1  15       91.80       73.13     15.16 o 
   6   1  15      255.00      251.59     15.31 o 
   7   1  15        0.05        4.34     14.81 o 
   8   1  15       41.42       45.04     15.09 o 
   9   1  15      358.68      364.06     17.37 o 
  10   1  15       47.53      130.41     16.46 o 
  11   1  15      230.83      244.13     17.95 o 
  12   1  15       12.78       37.40     15.20 o 
 -13   2  15        0.05       20.55     18.33 o 
 -12   2  15       95.90       85.40     18.43 o 
 -11   2  15       72.39       80.72     16.16 o 
 -10   2  15      112.37      118.76     16.01 o 
  -9   2  15      437.00      454.22     18.69 o 
  -8   2  15       11.80       41.95     14.98 o 
  -7   2  15      771.14      803.23     19.49 o 
  -6   2  15       49.79      114.72     14.41 o 
  -5   2  15      638.04      676.13     18.98 o 
  -4   2  15      615.73      677.84     24.84 o 
  -3   2  15        3.85       91.05     15.56 o 
  -2   2  15       97.29       98.35     15.46 o 
  -1   2  15       27.08       40.64     15.46 o 
   0   2  15       53.20       47.69     15.07 o 
   1   2  15       49.77       56.07     13.94 o 
   2   2  15      662.49      637.15     30.25 o 
   3   2  15      361.33      448.65     16.56 o 
   4   2  15      158.51      239.59     14.04 o 
   5   2  15      651.24      658.46     19.06 o 
   6   2  15       57.99      152.51     15.57 o 
   7   2  15      253.22      265.69     15.75 o 
   8   2  15       61.15      136.57     15.59 o 
   9   2  15      110.52      130.04     15.01 o 
  10   2  15      201.59      181.99     17.91 o 
  11   2  15       39.78       62.51     16.85 o 
  12   2  15      164.06      146.06     17.54 o 
 -12   3  15        0.14       32.01     16.03 o 
 -11   3  15       71.99       73.84     17.90 o 
 -10   3  15       17.25       27.30     16.04 o 
  -9   3  15       99.62       97.01     16.94 o 
  -8   3  15      109.02      135.77     17.53 o 
  -7   3  15       95.86      110.42     18.34 o 
  -6   3  15      132.48      169.65     16.77 o 
  -5   3  15      263.43      256.36     16.10 o 
  -4   3  15       10.18       30.03     14.28 o 
  -3   3  15        3.73        6.39     16.17 o 
  -2   3  15       11.78       38.28     14.07 o 
  -1   3  15      937.41      999.24     32.46 o 
   0   3  15      300.85      354.38     16.94 o 
   1   3  15      157.88      186.32     14.92 o 
   2   3  15        0.02       10.78     14.34 o 
   3   3  15      131.51      144.74     14.53 o 
   4   3  15       37.37       41.14     12.84 o 
   5   3  15       50.65       64.61     14.67 o 
   6   3  15      159.07      189.68     20.64 o 
   7   3  15      199.55      206.08     15.65 o 
   8   3  15      213.65      229.35     14.18 o 
   9   3  15      165.75      163.26     16.13 o 
  10   3  15        6.01       19.53     15.76 o 
  11   3  15      183.29      177.85     16.72 o 
 -11   4  15        0.43        2.94     17.20 o 
 -10   4  15       17.17        2.95     16.81 o 
  -9   4  15      116.95      103.60     18.62 o 
  -8   4  15        7.75       20.60     16.90 o 
  -7   4  15      162.66      172.42     19.03 o 
  -6   4  15       12.80       34.99     16.34 o 
  -5   4  15       12.50       34.29     15.90 o 
  -4   4  15       91.87       89.03     16.14 o 
  -3   4  15      218.62      180.83     17.04 o 
  -2   4  15        0.89        8.34     17.40 o 
  -1   4  15       69.89      107.66     16.39 o 
   0   4  15        0.98       32.98     15.52 o 
   1   4  15        2.35        6.53     14.61 o 
   2   4  15        7.02       24.20     14.06 o 
   3   4  15       68.31       82.15     15.37 o 
   4   4  15       79.60      100.69     16.01 o 
   5   4  15      109.91      117.97     16.18 o 
   6   4  15      215.85      208.78     15.20 o 
   7   4  15        7.68       21.69     15.47 o 
   8   4  15       65.14       61.71     17.35 o 
   9   4  15       22.82       33.93     15.43 o 
  10   4  15        7.60       26.67     16.62 o 
 -10   5  15      129.67      102.69     17.09 o 
  -9   5  15       62.35       79.83     17.86 o 
  -8   5  15       23.32       54.24     16.71 o 
  -7   5  15        6.03       21.25     17.47 o 
  -6   5  15       37.57       31.52     16.35 o 
  -5   5  15       14.38       25.59     14.49 o 
  -4   5  15        3.91        6.27     17.47 o 
  -3   5  15        4.31       24.14     17.88 o 
  -2   5  15        4.89        2.93     15.81 o 
  -1   5  15       50.02       57.00     15.77 o 
   0   5  15       17.87       39.92     14.48 o 
   1   5  15      101.73       92.33     15.07 o 
   2   5  15      174.08      184.66     15.87 o 
   3   5  15       81.18      102.81     15.84 o 
   4   5  15      252.43      226.28     16.42 o 
   5   5  15       91.64      119.62     15.89 o 
   6   5  15        4.03       -0.17     15.07 o 
   7   5  15       46.43       49.94     16.60 o 
   8   5  15        7.36       34.23     15.49 o 
  -7   6  15      194.55      163.46     18.66 o 
  -6   6  15      101.49      118.42     16.71 o 
  -5   6  15      165.75      170.06     18.07 o 
  -4   6  15       30.17       32.20     16.31 o 
  -3   6  15       16.21       49.95     16.73 o 
  -2   6  15       24.23       42.05     15.22 o 
  -1   6  15        0.85       44.43     17.50 o 
   0   6  15      347.33      341.42     15.94 o 
   1   6  15        0.03       21.07     14.45 o 
   2   6  15       38.58       39.93     15.14 o 
   3   6  15       12.51       20.06     17.15 o 
   4   6  15       13.64       19.28     18.00 o 
   5   6  15      124.74      144.47     17.18 o 
   6   6  15       21.11       45.73     17.79 o 
  -3   7  15       60.92       57.58     17.02 o 
  -2   7  15        1.37       22.81     16.19 o 
  -1   7  15        1.70       16.96     15.94 o 
   0   7  15       19.53       51.00     19.53 o 
   1   7  15      130.42      135.25     18.54 o 
   2   7  15        0.01        9.06     16.89 o 
 -12   0  16        1.46       35.37     28.96 o 
 -11   0  16      197.22      189.76     24.15 o 
 -10   0  16      112.07      133.21     22.93 o 
  -9   0  16      696.68      638.67     32.66 o 
  -8   0  16        4.53       80.26     26.00 o 
  -7   0  16      335.52      374.95     21.14 o 
  -6   0  16      171.25      228.11     36.51 o 
  -5   0  16      671.04      689.82     36.98 o 
  -4   0  16      233.69      245.08     32.26 o 
  -3   0  16        0.15        4.90     26.16 o 
  -2   0  16       74.77       59.59     21.28 o 
  -1   0  16        7.28       13.85     23.38 o 
   0   0  16       98.86       91.80     23.16 o 
   1   0  16        7.84      -17.69     24.95 o 
   2   0  16      210.26      246.85     21.84 o 
   3   0  16      501.32      466.30     20.81 o 
   4   0  16       87.15      125.96     21.37 o 
   5   0  16      379.37      442.92     26.32 o 
   6   0  16       54.42       80.33     24.91 o 
   7   0  16      866.83      967.23     43.77 o 
   8   0  16      150.98      178.48     21.16 o 
   9   0  16      359.16      360.37     24.25 o 
  10   0  16       10.79       59.16     26.16 o 
  11   0  16        2.02        9.08     22.11 o 
 -12   1  16        1.61      -13.06     15.20 o 
 -11   1  16      315.02      354.80     17.27 o 
 -10   1  16        3.37       16.85     16.07 o 
  -9   1  16       71.22       80.25     14.86 o 
  -8   1  16      168.07      143.43     15.48 o 
  -7   1  16        0.86       29.98     16.84 o 
  -6   1  16       44.71       53.85     14.89 o 
  -5   1  16      319.78      321.06     16.37 o 
  -4   1  16      131.74      137.88     16.24 o 
  -3   1  16      455.76      432.96     19.64 o 
  -2   1  16        0.10       21.80     16.58 o 
  -1   1  16       15.05       31.72     15.45 o 
   0   1  16       15.85       31.71     15.35 o 
   1   1  16      389.35      339.50     18.27 o 
   2   1  16      190.97      219.48     15.16 o 
   3   1  16      437.32      386.87     15.32 o 
   4   1  16       61.73       90.75     13.86 o 
   5   1  16        6.66       20.06     15.11 o 
   6   1  16      241.74      228.86     18.17 o 
   7   1  16       39.58       54.54     16.73 o 
   8   1  16       31.72       42.86     16.61 o 
   9   1  16      187.36      221.68     16.48 o 
  10   1  16       65.58       79.65     17.26 o 
  11   1  16       76.82       95.57     17.31 o 
 -12   2  16        8.86        9.49     16.81 o 
 -11   2  16       10.58       31.02     17.43 o 
 -10   2  16      140.01      148.73     16.44 o 
  -9   2  16        0.67       20.86     16.69 o 
  -8   2  16       76.84       71.91     16.43 o 
  -7   2  16      117.32      117.69     16.42 o 
  -6   2  16        2.80       -3.37     15.30 o 
  -5   2  16      251.20      188.79     22.31 o 
  -4   2  16      340.17      319.69     17.90 o 
  -3   2  16      318.02      350.54     16.68 o 
  -2   2  16      160.50      165.23     17.04 o 
  -1   2  16       24.19       26.20     13.44 o 
   0   2  16      435.95      401.99     21.18 o 
   1   2  16      344.27      334.83     18.74 o 
   2   2  16      450.33      417.14     20.25 o 
   3   2  16      119.42      119.67     13.80 o 
   4   2  16      105.61      143.22     14.53 o 
   5   2  16      172.13      154.91     14.67 o 
   6   2  16       59.82       70.39     14.44 o 
   7   2  16        9.83       -2.33     14.38 o 
   8   2  16        4.21       11.42     15.17 o 
   9   2  16        8.23       21.05     15.70 o 
  10   2  16       18.01       13.84     16.09 o 
 -11   3  16      134.28      127.41     17.31 o 
 -10   3  16       42.75       41.19     16.03 o 
  -9   3  16       61.78       61.46     17.54 o 
  -8   3  16        0.01        8.25     14.83 o 
  -7   3  16        1.36       17.70     15.01 o 
  -6   3  16        9.04        3.50     14.63 o 
  -5   3  16      245.60      273.58     16.57 o 
  -4   3  16       14.87       12.26     14.62 o 
  -3   3  16      249.87      245.53     17.61 o 
  -2   3  16     1207.91     1100.96     20.71 o 
  -1   3  16      137.57      125.52     18.33 o 
   0   3  16      210.37      205.55     16.66 o 
   1   3  16        1.91      118.26     22.58 o 
   2   3  16       41.54       59.61     15.49 o 
   3   3  16      110.14      114.26     13.94 o 
   4   3  16      234.14      219.48     15.36 o 
   5   3  16       61.82       71.25     13.92 o 
   6   3  16        1.24       -2.96     15.45 o 
   7   3  16        3.47       14.03     15.96 o 
   8   3  16       27.42       38.88     15.56 o 
   9   3  16       58.58       67.59     16.79 o 
  10   3  16       15.62        5.28     17.84 o 
 -10   4  16       13.12       26.35     19.64 o 
  -9   4  16      397.21      385.60     20.12 o 
  -8   4  16       72.42       75.83     19.91 o 
  -7   4  16      559.47      491.75     22.39 o 
  -6   4  16       90.02       83.05     15.28 o 
  -5   4  16       13.38       12.17     17.70 o 
  -4   4  16       26.57       46.22     15.27 o 
  -3   4  16       62.14       73.26     14.79 o 
  -2   4  16        9.61       65.20     16.34 o 
  -1   4  16       11.25       22.37     15.01 o 
   0   4  16       49.59       40.68     16.36 o 
   1   4  16      200.97      204.81     15.83 o 
   2   4  16        0.64       15.85     15.28 o 
   3   4  16       68.57       88.26     16.17 o 
   4   4  16        3.87        7.02     15.15 o 
   5   4  16      268.43      245.57     17.54 o 
   6   4  16      111.34      130.65     15.43 o 
   7   4  16      196.80      215.91     17.31 o 
   8   4  16       50.06       54.71     15.54 o 
   9   4  16       58.21       45.50     17.58 o 
  -8   5  16       22.26       40.77     17.18 o 
  -7   5  16       17.47       11.38     16.83 o 
  -6   5  16       26.64       48.59     16.38 o 
  -5   5  16       50.83       46.87     17.38 o 
  -4   5  16       11.22       24.38     16.64 o 
  -3   5  16      275.59      296.92     21.20 o 
  -2   5  16       79.55      104.47     18.06 o 
  -1   5  16      179.85      204.27     16.88 o 
   0   5  16       48.44       54.14     16.09 o 
   1   5  16       43.64       57.77     15.95 o 
   2   5  16        1.27       18.45     15.97 o 
   3   5  16       56.20       47.66     15.17 o 
   4   5  16       33.58       49.94     15.22 o 
   5   5  16       31.29       44.61     17.33 o 
   6   5  16       18.32       15.80     17.12 o 
   7   5  16       65.99       49.61     16.89 o 
  -5   6  16       65.12       50.03     15.87 o 
  -4   6  16        8.02       38.76     18.29 o 
  -3   6  16       39.54       35.90     19.88 o 
  -2   6  16       22.97       31.70     16.02 o 
  -1   6  16       31.42       41.46     17.16 o 
   0   6  16        0.03       28.16     16.98 o 
   1   6  16        5.80       39.20     17.32 o 
   2   6  16       33.33       48.57     15.84 o 
   3   6  16      109.53      108.82     18.83 o 
   4   6  16      137.08      109.43     17.50 o 
 -11   1  17       14.37       43.78     15.73 o 
 -10   1  17       66.33       55.35     15.76 o 
  -9   1  17        4.51       29.72     15.78 o 
  -8   1  17       36.07       37.29     14.86 o 
  -7   1  17       16.67       14.63     15.26 o 
  -6   1  17      134.89      137.95     14.47 o 
  -5   1  17        3.12      -10.40     14.66 o 
  -4   1  17       23.34       28.63     18.24 o 
  -3   1  17      347.64      371.28     16.95 o 
  -2   1  17      126.61      155.48     16.88 o 
  -1   1  17      182.07      191.56     16.10 o 
   0   1  17       26.38       38.17     14.37 o 
   1   1  17      454.16      414.47     17.73 o 
   2   1  17        0.01        6.59     14.07 o 
   3   1  17        0.24        7.71     12.88 o 
   4   1  17       72.90       59.49     13.11 o 
   5   1  17        5.36        0.73     14.87 o 
   6   1  17       16.82       27.81     14.50 o 
   7   1  17        2.24       21.10     13.79 o 
   8   1  17        0.53       -6.42     17.88 o 
   9   1  17       74.08       78.38     18.13 o 
  10   1  17       42.86       34.73     17.28 o 
 -10   2  17       49.76       49.57     15.70 o 
  -9   2  17      475.50      453.57     18.27 o 
  -8   2  17        0.18        3.90     16.91 o 
  -7   2  17      254.35      239.91     17.36 o 
  -6   2  17       11.93        6.61     14.23 o 
  -5   2  17       48.67       77.63     15.77 o 
  -4   2  17        5.66       16.29     14.14 o 
  -3   2  17        0.09       17.24     15.61 o 
  -2   2  17      337.06      295.16     18.63 o 
  -1   2  17       32.26       29.00     14.35 o 
   0   2  17      323.30      313.60     17.48 o 
   1   2  17       12.73        4.52     13.66 o 
   2   2  17       26.38       28.27     13.87 o 
   3   2  17        1.90       27.52     13.79 o 
   4   2  17        1.35        3.40     14.59 o 
   5   2  17      316.38      308.07     16.03 o 
   6   2  17       18.38       18.76     13.49 o 
   7   2  17      643.49      614.08     18.61 o 
   8   2  17        1.05       25.70     15.07 o 
   9   2  17      284.41      283.71     19.10 o 
  -9   3  17       53.83       55.82     16.29 o 
  -8   3  17        1.03       -3.04     16.85 o 
  -7   3  17       26.84       28.35     14.54 o 
  -6   3  17        2.69       21.25     15.34 o 
  -5   3  17       57.32       57.46     17.14 o 
  -4   3  17      218.19      206.97     15.87 o 
  -3   3  17       11.93       20.08     17.42 o 
  -2   3  17      150.67      126.51     15.87 o 
  -1   3  17      736.52      661.20     23.30 o 
   0   3  17      109.15      172.46     22.06 o 
   1   3  17       53.46       52.69     14.14 o 
   2   3  17      708.68      697.29     19.14 o 
   3   3  17       30.74       41.28     13.96 o 
   4   3  17       19.34       34.50     15.71 o 
   5   3  17      104.72       98.91     14.01 o 
   6   3  17       14.64       30.46     17.56 o 
   7   3  17       56.17       42.08     15.40 o 
   8   3  17        2.84        0.56     14.74 o 
  -8   4  17       46.61       28.79     17.52 o 
  -7   4  17      241.97      260.44     24.33 o 
  -6   4  17       73.98       60.14     17.46 o 
  -5   4  17       44.38       62.25     17.99 o 
  -4   4  17      182.69      156.31     16.47 o 
  -3   4  17      256.54      174.00     18.43 o 
  -2   4  17      148.93      138.98     16.37 o 
  -1   4  17        8.31       16.95     16.56 o 
   0   4  17       13.85       28.38     14.89 o 
   1   4  17       21.11       32.71     15.57 o 
   2   4  17       51.30       44.61     15.42 o 
   3   4  17      118.01      144.01     15.75 o 
   4   4  17      151.14      151.33     16.14 o 
   5   4  17       65.61       47.32     15.55 o 
   6   4  17      173.38      158.62     15.13 o 
   7   4  17        0.01       20.08     16.56 o 
  -6   5  17        0.13       28.55     16.98 o 
  -5   5  17        0.74       23.20     16.84 o 
  -4   5  17      179.84      177.96     17.99 o 
  -3   5  17       39.72       41.84     18.24 o 
  -2   5  17       32.41       24.58     16.91 o 
  -1   5  17      266.66      216.24     16.08 o 
   0   5  17      194.53      187.32     16.63 o 
   1   5  17       23.21       49.03     15.82 o 
   2   5  17        6.68        1.26     15.14 o 
   3   5  17        1.52        4.83     15.26 o 
   4   5  17        4.93       31.85     17.54 o 
   5   5  17       43.08       50.02     16.94 o 
  -9   0  18      151.62      168.39     26.82 o 
  -8   0  18      467.36      419.66     25.83 o 
  -7   0  18       69.83       99.49     29.54 o 
  -6   0  18       27.03       35.45     23.69 o 
  -5   0  18      350.24      329.05     33.37 o 
  -4   0  18       82.01      138.17     23.37 o 
  -3   0  18      134.50      121.20     22.19 o 
  -2   0  18      601.32      593.72     26.57 o 
  -1   0  18        0.41       12.49     29.76 o 
   0   0  18      402.98      404.81     23.59 o 
   1   0  18      129.70      123.03     33.01 o 
   2   0  18       92.03      111.82     20.10 o 
   3   0  18      409.03      389.60     23.18 o 
   4   0  18       32.16       42.19     21.81 o 
   5   0  18       61.42      123.00     22.81 o 
   6   0  18      297.89      285.38     24.88 o 
   7   0  18      221.95      236.96     22.38 o 
   8   0  18       75.37       75.97     26.90 o 
  -9   1  18       67.76       54.67     16.83 o 
  -8   1  18      132.16      156.24     17.34 o 
  -7   1  18        9.92       24.11     17.97 o 
  -6   1  18       96.30       83.46     14.76 o 
  -5   1  18        0.05       16.81     17.12 o 
  -4   1  18      159.69      152.70     14.31 o 
  -3   1  18       52.30       70.99     13.96 o 
  -2   1  18       10.54       34.68     16.88 o 
  -1   1  18      996.49      936.31     20.00 o 
   0   1  18       42.80       95.56     19.32 o 
   1   1  18       63.69       80.48     15.09 o 
   2   1  18      191.10      182.89     13.84 o 
   3   1  18       13.37       21.85     13.71 o 
   4   1  18       26.43       45.15     15.59 o 
   5   1  18       12.11       25.99     13.12 o 
   6   1  18       67.13       63.16     15.58 o 
   7   1  18       70.86       80.95     16.12 o 
   8   1  18       42.69       43.70     16.64 o 
  -9   2  18        6.84       38.77     19.60 o 
  -8   2  18        1.21       12.46     14.85 o 
  -7   2  18        2.63       11.26     16.80 o 
  -6   2  18        8.29       -0.25     16.18 o 
  -5   2  18      113.20      134.03     16.46 o 
  -4   2  18       47.53       41.31     15.76 o 
  -3   2  18       18.23       27.15     14.86 o 
  -2   2  18       10.25       24.70     16.16 o 
  -1   2  18        7.29       -4.42     14.21 o 
   0   2  18        9.23       20.02     14.37 o 
   1   2  18        3.97       14.34     15.42 o 
   2   2  18        6.21       15.55     14.33 o 
   3   2  18       29.16       42.25     14.34 o 
   4   2  18       31.86       42.59     14.74 o 
   5   2  18       11.63       19.44     13.71 o 
   6   2  18        1.80       14.48     14.97 o 
   7   2  18        9.92       39.95     17.89 o 
  -8   3  18       98.87       92.99     19.08 o 
  -7   3  18        8.86      -10.42     17.81 o 
  -6   3  18       72.25       78.85     14.69 o 
  -5   3  18      238.06      210.64     16.86 o 
  -4   3  18        4.15       -0.02     15.52 o 
  -3   3  18       72.99       87.69     16.12 o 
  -2   3  18       31.42       58.31     18.54 o 
  -1   3  18        2.87       -1.90     15.41 o 
   0   3  18        2.77       12.54     16.03 o 
   1   3  18        0.11       27.79     16.26 o 
   2   3  18        1.49       -0.88     15.02 o 
   3   3  18       87.52       82.42     15.62 o 
   4   3  18        0.26        8.85     16.71 o 
   5   3  18        9.13       42.18     14.17 o 
   6   3  18       81.35       74.54     15.83 o 
  -6   4  18       17.91       15.47     17.20 o 
  -5   4  18       25.28       21.47     16.32 o 
  -4   4  18        7.42       -8.82     15.52 o 
  -3   4  18       37.68       46.51     15.46 o 
  -2   4  18      123.92      100.32     17.29 o 
  -1   4  18        2.76       17.66     14.84 o 
   0   4  18      363.19      320.96     17.18 o 
   1   4  18      238.87      209.73     15.99 o 
   2   4  18      225.83      207.60     17.52 o 
   3   4  18       75.94       52.86     16.90 o 
   4   4  18      122.92       95.84     16.97 o 
   5   4  18       46.68       72.25     17.95 o 
  -2   5  18       15.29       20.22     15.09 o 
  -1   5  18       53.10       17.92     17.38 o 
   0   5  18       11.83       -3.21     14.21 o 
  -7   1  19       11.86       16.70     17.65 o 
  -6   1  19      175.64      157.79     17.08 o 
  -5   1  19        0.96        1.59     16.46 o 
  -4   1  19       37.40       61.17     16.29 o 
  -3   1  19       11.82       32.21     16.31 o 
  -2   1  19       62.24       75.51     15.71 o 
  -1   1  19       73.90       72.62     15.72 o 
   0   1  19       29.08       23.42     16.93 o 
   1   1  19        1.01       12.45     15.70 o 
   2   1  19       25.46       20.77     14.17 o 
   3   1  19        1.90        6.70     15.36 o 
   4   1  19      242.02      199.82     16.17 o 
   5   1  19        2.17       19.84     15.34 o 
   6   1  19       12.89       26.54     15.67 o 
  -7   2  19       27.12       37.21     17.12 o 
  -6   2  19        0.60       -1.66     15.61 o 
  -5   2  19        4.48       24.07     16.09 o 
  -4   2  19      235.18      245.48     17.80 o 
  -3   2  19        0.03        4.11     16.47 o 
  -2   2  19      115.67      103.53     15.45 o 
  -1   2  19        1.16       12.62     15.39 o 
   0   2  19      182.66      184.96     15.71 o 
   1   2  19        7.44        6.21     15.78 o 
   2   2  19      279.89      256.48     17.68 o 
   3   2  19        2.78       10.16     14.78 o 
   4   2  19        1.72       -3.61     13.60 o 
   5   2  19       31.39       32.51     15.30 o 
  -5   3  19       46.09       54.73     18.03 o 
  -4   3  19        3.74       -3.23     18.03 o 
  -3   3  19       19.35       18.78     17.49 o 
  -2   3  19        0.56       19.25     17.23 o 
  -1   3  19       10.73       23.83     16.27 o 
   0   3  19        0.43       -2.13     16.19 o 
   1   3  19        0.01       28.75     15.69 o 
   2   3  19       54.57       55.10     15.76 o 
   3   3  19        0.02       10.67     15.98 o 
   4   3  19      134.42      145.38     17.00 o 
  -5   0  20       68.85       91.61     28.64 o 
  -4   0  20      212.27      121.60     31.44 o 
  -3   0  20        0.38       37.60     29.02 o 
  -2   0  20      353.20      366.16     27.01 o 
  -1   0  20        0.39       47.83     25.13 o 
   0   0  20      407.69      390.63     35.90 o 
   1   0  20        0.08       -9.95     23.53 o 
   2   0  20      250.25      237.85     42.96 o 
   3   0  20       45.04       32.02     19.34 o 
  -4   1  20       75.25       87.14     18.88 o 
  -3   1  20        0.93       -8.62     18.44 o 
  -2   1  20        0.05       16.59     15.11 o 
  -1   1  20       29.57       20.54     16.16 o 
   0   1  20        1.42       -4.80     15.77 o 
   1   1  20        1.41       -1.72     15.11 o 
   2   1  20      109.27      105.60     15.15 o 
   3   1  20       17.20       24.09     16.06 o 
  -2   2  20        5.76        8.28     18.15 o 
  -1   2  20        9.41        6.64     17.60 o 
   0   2  20        0.02       -0.56     17.64 o 
   1   2  20        4.49       16.59     19.11 o 
                                                 
